# Supplementary material for: Methyl 2-(2-methyl-4-nitro-1H-imidazol-1-yl)acetate
Source: Acta Crystallogr Sect E Struct Rep Online. 2013 May 4;69(Pt 6):o837–8. doi: 10.1107/S1600536813011914 (PMC3684924; doi:10.1107/S1600536813011914)
Supplement: Supplementary file 1 [file e-69-0o837-sup1.cif]

##############################################################################
#                                                                            #
# This CIF contains the data in a paper accepted for publication in          #
# Acta Crystallographica Section E. It conforms to the requirements of       #
# Notes for Authors for Acta Crystallographica Section E, and has been       #
# peer reviewed under the auspices of the IUCr Commission on Journals.       #
#                                                                            #
# Full details of the Crystallographic Information File format               #
# are given in the paper "The Crystallographic Information File (CIF):       #
# a New Standard Archive File for Crystallography" by S. R. Hall, F. H.      #
# Allen and I. D. Brown [Acta Cryst. (1991), A47, 655-685].                  #
#                                                                            #
# The current version of the core CIF dictionary is obtainable from          #
# ftp://ftp.iucr.org/pub/cif_core.dic.                                       #
#                                                                            #
# Software is freely available for graphical display of the structure(s)     #
# in this CIF. For information consult the CIF software page                 #
# http://www.iucr.org/resources/cif/software.                                #
#                                                                            #
# This file may be used for bona fide research purposes within the           #
# scientific community so long as proper attribution is given to the journal # 
# article from which it was obtained.                                        #
#                                                                            #
##############################################################################
data_global
_audit_creation_method     'WinGX routine CIF_UPDATE'
_audit_conform_dict_name     cif_core.dic
_audit_conform_dict_version     2.3
_journal_date_recd_electronic     2013-04-25
_journal_date_accepted     2013-05-01
_journal_name_full     'Acta Crystallographica, Section E'
_journal_year     2013
_journal_volume     69
_journal_issue      6
_journal_page_first     o837
_journal_page_last     o838
_journal_paper_category     QO
_journal_paper_doi     10.1107/S1600536813011914
_journal_coeditor_code     YK2093
_publ_contact_author_name     'Sofiane Bouacida'
_publ_contact_author_address
;
Unit\'e de recherche de Chimie de l'Environnement et Mol\'eculaire Structurale
CHEMS
Universit\'e Mentouri-Constantine
25000 Algerie
;
_publ_contact_author_email     bouacida_sofiane@yahoo.fr
_publ_contact_author_fax     '00 (213) 31 81 88 16'
_publ_contact_author_phone     '00 (213) 74 45 27 14'
_publ_section_title
;
Methyl 2-(2-methyl-4-nitro-1<i>H</i>-imidazol-1-yl)acetate
;
loop_
    _publ_author_name
    _publ_author_address
    'Zama, Sana'
;
Laboratoire des Produits Naturels d'Origine V\'eg\'etale et de Synth\`ese
Organique
PHYSYNOR
Universit\'e Constantine
25000 Constantine
Algeria
;
    'Bouraiou, Abdelmalek'
;
Laboratoire des Produits Naturels d'Origine V\'eg\'etale et de Synth\`ese
Organique
PHYSYNOR
Universit\'e Constantine
25000 Constantine
Algeria
;
    'Bouacida, Sofiane'
;
Unit\'e de Recherche de Chimie de l'Environnement et Mol\'eculaire Structurale
CHEMS
Universit\'e Constantine
25000 Constantine
Algeria
D\'epartement des Sciences de la Mati\`ere
Facult\'e des Sciences Exactes et Sciences de la Nature et de la Vie
Universit\'e Oum El Bouaghi
04000 Oum El Bouaghi
Algeria
;
    'Roisnel, Thierry'
;
Centre de Diffractom\'etrie X
UMR 6226 CNRS
Unit\'e Sciences Chimiques de Rennes
Universit\'e de Rennes I
263 Avenue du G\'en\'eral Leclerc
35042 Rennes
France
;
    'Belfaitah, Ali'
;
Laboratoire des Produits Naturels d'Origine V\'eg\'etale et de Synth\`ese
Organique
PHYSYNOR
Universit\'e Constantine
25000 Constantine
Algeria
;
data_I
_chemical_name_systematic
;
Methyl 2-(2-methyl-4-nitro-1<i>H</i>-imidazol-1-yl)acetate
;
_chemical_formula_moiety     'C7 H9 N3 O4'
_chemical_formula_sum     'C7 H9 N3 O4'
_chemical_formula_iupac     'C7 H9 N3 O4'
_chemical_formula_weight     199.17
_symmetry_cell_setting     monoclinic
_symmetry_space_group_name_H-M     'P 21/c'
_symmetry_space_group_name_Hall     '-P 2ybc'
loop_
    _symmetry_equiv_pos_as_xyz
    'x, y, z'
    '-x, y+1/2, -z+1/2'
    '-x, -y, -z'
    'x, -y+1/2, z+1/2'
_cell_length_a     4.6619(2)
_cell_length_b     17.3256(7)
_cell_length_c     11.1490(4)
_cell_angle_alpha     90
_cell_angle_beta     103.204(2)
_cell_angle_gamma     90
_cell_volume     876.70(6)
_cell_formula_units_Z     4
_cell_measurement_reflns_used     3719
_cell_measurement_theta_min     3.75
_cell_measurement_theta_max     27.49
_cell_measurement_temperature     150(2)
_exptl_crystal_description     prism
_exptl_crystal_colour     colourless
_exptl_crystal_size_max     0.35
_exptl_crystal_size_mid     0.3
_exptl_crystal_size_min     0.12
_exptl_crystal_density_diffrn     1.509
_exptl_crystal_density_method     'not measured'
_exptl_crystal_F_000     416
_exptl_absorpt_coefficient_mu     0.125
_exptl_absorpt_correction_type     multi-scan
_exptl_absorpt_process_details     '(SADABS; Bruker, 2002)'
_exptl_absorpt_correction_T_min     0.937
_exptl_absorpt_correction_T_max     0.985
_exptl_special_details     ?
_diffrn_ambient_temperature     150(2)
_diffrn_radiation_type     MoK\a
_diffrn_radiation_wavelength     0.71073
_diffrn_radiation_monochromator     graphite
_diffrn_measurement_device_type     'Bruker APEXII CCD'
_diffrn_measurement_method     'CCD rotation images, thin slices'
_diffrn_reflns_number     7665
_diffrn_reflns_av_R_equivalents     0.0299
_diffrn_reflns_theta_min     3.75
_diffrn_reflns_theta_max     27.47
_diffrn_reflns_theta_full     27.47
_diffrn_measured_fraction_theta_max     0.993
_diffrn_measured_fraction_theta_full     0.993
_diffrn_reflns_limit_h_min     -6
_diffrn_reflns_limit_h_max     5
_diffrn_reflns_limit_k_min     -22
_diffrn_reflns_limit_k_max     22
_diffrn_reflns_limit_l_min     -14
_diffrn_reflns_limit_l_max     13
_refine_special_details
;
Refinement of <i>F</i>^2^ against ALL reflections. The weighted <i>R</i>-factor
<i>wR</i> and goodness of fit <i>S</i> are based on <i>F</i>^2^, conventional
<i>R</i>-factors <i>R</i> are based on <i>F</i>, with <i>F</i> set to zero for
negative <i>F</i>^2^. The threshold expression of <i>F</i>^2^ >
\s(<i>F</i>^2^) is used only for calculating <i>R</i>-factors(gt) <i>etc</i>.
and is not relevant to the choice of reflections for refinement.
<i>R</i>-factors based on <i>F</i>^2^ are statistically about twice as large
as those based on <i>F</i>, and <i>R</i>-factors based on ALL data will be
even larger.
;
_reflns_number_total     1991
_reflns_number_gt     1753
_reflns_threshold_expression     I>2\s(I)
_refine_ls_structure_factor_coef     Fsqd
_refine_ls_matrix_type     full
_refine_ls_R_factor_all     0.0386
_refine_ls_R_factor_gt     0.0336
_refine_ls_wR_factor_gt     0.0849
_refine_ls_wR_factor_ref     0.0882
_refine_ls_goodness_of_fit_ref     1.088
_refine_ls_restrained_S_all     1.088
_refine_ls_number_reflns     1991
_refine_ls_number_parameters     129
_refine_ls_number_restraints     0
_refine_ls_hydrogen_treatment     constr
_refine_ls_weighting_scheme     calc
_refine_ls_weighting_details
       'calc w = 1/[\s^2^(Fo^2^)+(0.0409P)^2^+0.2051P] where P=(Fo^2^+2Fc^2^)/3'
_atom_sites_solution_hydrogens     geom
_atom_sites_solution_primary     direct
_atom_sites_solution_secondary     difmap
_refine_ls_shift/su_max     0.002
_refine_ls_shift/su_mean     0
_refine_diff_density_max     0.262
_refine_diff_density_min     -0.208
_refine_ls_extinction_method     none
loop_
    _atom_type_symbol
    _atom_type_description
    _atom_type_scat_dispersion_real
    _atom_type_scat_dispersion_imag
    _atom_type_scat_source
    C C 0.0033 0.0016 'International Tables Vol C Tables 4.2.6.8 and 6.1.1.4'
    H H 0 0 'International Tables Vol C Tables 4.2.6.8 and 6.1.1.4'
    N N 0.0061 0.0033 'International Tables Vol C Tables 4.2.6.8 and 6.1.1.4'
    O O 0.0106 0.006 'International Tables Vol C Tables 4.2.6.8 and 6.1.1.4'
_computing_data_collection     'APEX2 (Bruker, 2004)'
_computing_cell_refinement     'SAINT (Bruker, 2004)'
_computing_data_reduction     'SAINT (Bruker, 2004)'
_computing_structure_solution     'SIR2002 (Burla <i>et al.</i>, 2005)'
_computing_structure_refinement     'SHELXL97 (Sheldrick, 2008)'
_computing_molecular_graphics
;
ORTEP-3 for Windows (Farrugia, 2012) and DIAMOND (Brandenburg & Berndt,
2001)
;
_computing_publication_material
;
WinGX (Farrugia, 2012) and CRYSCAL (local program)
;
loop_
    _atom_site_type_symbol
    _atom_site_label
    _atom_site_fract_x
    _atom_site_fract_y
    _atom_site_fract_z
    _atom_site_U_iso_or_equiv
    _atom_site_adp_type
    _atom_site_calc_flag
    _atom_site_refinement_flags
    _atom_site_occupancy
    _atom_site_symmetry_multiplicity
    _atom_site_disorder_assembly
    _atom_site_disorder_group
    C C1 0.6041(3) -0.02718(8) 0.85178(13) 0.0358(3) Uani d . 1 1 . .
    H H1A 0.5668 -0.0689 0.7909 0.054 Uiso calc R 1 1 . .
    H H1B 0.5828 -0.0469 0.9317 0.054 Uiso calc R 1 1 . .
    H H1C 0.8046 -0.0075 0.8596 0.054 Uiso calc R 1 1 . .
    O O2 0.39315(19) 0.03498(5) 0.81191(8) 0.0303(2) Uani d . 1 1 . .
    C C3 0.4191(2) 0.06977(6) 0.70857(10) 0.0215(2) Uani d . 1 1 . .
    O O4 0.58536(18) 0.05011(5) 0.64611(8) 0.0268(2) Uani d . 1 1 . .
    C C5 0.2106(3) 0.13799(6) 0.67831(10) 0.0227(2) Uani d . 1 1 . .
    H H5A 0.0069 0.1194 0.6459 0.027 Uiso calc R 1 1 . .
    H H5B 0.2144 0.1684 0.7538 0.027 Uiso calc R 1 1 . .
    N N6 0.3015(2) 0.18625(5) 0.58664(8) 0.0199(2) Uani d . 1 1 . .
    C C7 0.2472(2) 0.17282(6) 0.46184(10) 0.0201(2) Uani d . 1 1 . .
    N N8 0.4024(2) 0.21960(5) 0.40814(8) 0.0215(2) Uani d . 1 1 . .
    C C9 0.5615(2) 0.26266(6) 0.50325(10) 0.0199(2) Uani d . 1 1 . .
    C C10 0.5056(2) 0.24382(6) 0.61419(10) 0.0211(2) Uani d . 1 1 . .
    H H10 0.5892 0.2657 0.6925 0.025 Uiso calc R 1 1 . .
    C C11 0.0408(3) 0.11215(7) 0.39924(11) 0.0277(3) Uani d . 1 1 . .
    H H11A -0.0054 0.1211 0.3101 0.042 Uiso calc R 1 1 . .
    H H11B -0.1411 0.1141 0.4292 0.042 Uiso calc R 1 1 . .
    H H11C 0.1327 0.0613 0.4172 0.042 Uiso calc R 1 1 . .
    N N12 0.7683(2) 0.31975(5) 0.48349(9) 0.0228(2) Uani d . 1 1 . .
    O O13 0.80836(19) 0.32840(5) 0.37915(8) 0.0315(2) Uani d . 1 1 . .
    O O14 0.8988(2) 0.35710(5) 0.57330(8) 0.0361(2) Uani d . 1 1 . .
loop_
    _atom_site_aniso_label
    _atom_site_aniso_U_11
    _atom_site_aniso_U_22
    _atom_site_aniso_U_33
    _atom_site_aniso_U_12
    _atom_site_aniso_U_13
    _atom_site_aniso_U_23
    C1 0.0406(7) 0.0303(7) 0.0373(7) 0.0065(6) 0.0110(6) 0.0126(6)
    O2 0.0335(5) 0.0293(5) 0.0315(5) 0.0039(4) 0.0143(4) 0.0106(4)
    C3 0.0218(5) 0.0203(5) 0.0228(5) -0.0043(4) 0.0061(4) 0.0001(4)
    O4 0.0290(4) 0.0248(4) 0.0293(4) 0.0039(3) 0.0124(4) 0.0003(3)
    C5 0.0231(6) 0.0243(6) 0.0235(6) 0.0000(4) 0.0112(4) 0.0016(4)
    N6 0.0223(5) 0.0196(4) 0.0191(5) 0.0021(4) 0.0075(4) -0.0002(3)
    C7 0.0198(5) 0.0208(5) 0.0197(5) 0.0062(4) 0.0045(4) -0.0001(4)
    N8 0.0232(5) 0.0230(5) 0.0185(5) 0.0051(4) 0.0054(4) 0.0013(4)
    C9 0.0215(5) 0.0177(5) 0.0215(5) 0.0037(4) 0.0068(4) 0.0014(4)
    C10 0.0243(5) 0.0198(5) 0.0200(5) 0.0003(4) 0.0067(4) -0.0009(4)
    C11 0.0265(6) 0.0282(6) 0.0276(6) 0.0002(5) 0.0043(5) -0.0051(5)
    N12 0.0238(5) 0.0212(5) 0.0245(5) 0.0040(4) 0.0080(4) 0.0037(4)
    O13 0.0340(5) 0.0365(5) 0.0279(5) -0.0001(4) 0.0154(4) 0.0069(4)
    O14 0.0417(6) 0.0349(5) 0.0318(5) -0.0141(4) 0.0084(4) -0.0049(4)
_geom_special_details
;
All s.u.'s (except the s.u. in the dihedral angle between two l.s. planes)
are estimated using the full covariance matrix. The cell s.u.'s are taken
into account individually in the estimation of s.u.'s in distances, angles
and torsion angles; correlations between s.u.'s in cell parameters are only
used when they are defined by crystal symmetry. An approximate (isotropic)
treatment of cell s.u.'s is used for estimating s.u.'s involving l.s.
planes.
;
loop_
    _geom_bond_atom_site_label_1
    _geom_bond_atom_site_label_2
    _geom_bond_site_symmetry_2
    _geom_bond_distance
    _geom_bond_publ_flag
    C1 O2 . 1.4578(15) ?
    C1 H1A . 0.98 ?
    C1 H1B . 0.98 ?
    C1 H1C . 0.98 ?
    O2 C3 . 1.3299(13) ?
    C3 O4 . 1.2036(13) ?
    C3 C5 . 1.5183(16) ?
    C5 N6 . 1.4564(14) ?
    C5 H5A . 0.99 ?
    C5 H5B . 0.99 ?
    N6 C10 . 1.3641(15) ?
    N6 C7 . 1.3760(14) ?
    C7 N8 . 1.3178(15) ?
    C7 C11 . 1.4869(16) ?
    N8 C9 . 1.3682(15) ?
    C9 C10 . 1.3607(15) ?
    C9 N12 . 1.4329(14) ?
    C10 H10 . 0.95 ?
    C11 H11A . 0.98 ?
    C11 H11B . 0.98 ?
    C11 H11C . 0.98 ?
    N12 O13 . 1.2287(12) ?
    N12 O14 . 1.2302(13) ?
loop_
    _geom_angle_atom_site_label_1
    _geom_angle_atom_site_label_2
    _geom_angle_atom_site_label_3
    _geom_angle_site_symmetry_1
    _geom_angle_site_symmetry_3
    _geom_angle
    _geom_angle_publ_flag
    O2 C1 H1A . . 109.5 ?
    O2 C1 H1B . . 109.5 ?
    H1A C1 H1B . . 109.5 ?
    O2 C1 H1C . . 109.5 ?
    H1A C1 H1C . . 109.5 ?
    H1B C1 H1C . . 109.5 ?
    C3 O2 C1 . . 114.24(9) ?
    O4 C3 O2 . . 124.82(11) ?
    O4 C3 C5 . . 123.76(10) ?
    O2 C3 C5 . . 111.41(9) ?
    N6 C5 C3 . . 109.20(9) ?
    N6 C5 H5A . . 109.8 ?
    C3 C5 H5A . . 109.8 ?
    N6 C5 H5B . . 109.8 ?
    C3 C5 H5B . . 109.8 ?
    H5A C5 H5B . . 108.3 ?
    C10 N6 C7 . . 108.01(9) ?
    C10 N6 C5 . . 124.16(9) ?
    C7 N6 C5 . . 126.63(10) ?
    N8 C7 N6 . . 111.22(10) ?
    N8 C7 C11 . . 125.81(10) ?
    N6 C7 C11 . . 122.96(10) ?
    C7 N8 C9 . . 103.89(9) ?
    C10 C9 N8 . . 113.02(10) ?
    C10 C9 N12 . . 125.50(10) ?
    N8 C9 N12 . . 121.46(10) ?
    C9 C10 N6 . . 103.85(10) ?
    C9 C10 H10 . . 128.1 ?
    N6 C10 H10 . . 128.1 ?
    C7 C11 H11A . . 109.5 ?
    C7 C11 H11B . . 109.5 ?
    H11A C11 H11B . . 109.5 ?
    C7 C11 H11C . . 109.5 ?
    H11A C11 H11C . . 109.5 ?
    H11B C11 H11C . . 109.5 ?
    O13 N12 O14 . . 123.54(10) ?
    O13 N12 C9 . . 118.87(10) ?
    O14 N12 C9 . . 117.58(9) ?
loop_
    _geom_torsion_atom_site_label_1
    _geom_torsion_atom_site_label_2
    _geom_torsion_atom_site_label_3
    _geom_torsion_atom_site_label_4
    _geom_torsion_site_symmetry_1
    _geom_torsion_site_symmetry_2
    _geom_torsion_site_symmetry_3
    _geom_torsion_site_symmetry_4
    _geom_torsion
    _geom_torsion_publ_flag
    C1 O2 C3 O4 . . . . 4.91(17) ?
    C1 O2 C3 C5 . . . . -175.23(10) ?
    O4 C3 C5 N6 . . . . -15.79(15) ?
    O2 C3 C5 N6 . . . . 164.35(9) ?
    C3 C5 N6 C10 . . . . -86.81(12) ?
    C3 C5 N6 C7 . . . . 79.17(13) ?
    C10 N6 C7 N8 . . . . -0.99(12) ?
    C5 N6 C7 N8 . . . . -168.81(10) ?
    C10 N6 C7 C11 . . . . 178.38(10) ?
    C5 N6 C7 C11 . . . . 10.55(16) ?
    N6 C7 N8 C9 . . . . 0.92(11) ?
    C11 C7 N8 C9 . . . . -178.43(10) ?
    C7 N8 C9 C10 . . . . -0.55(12) ?
    C7 N8 C9 N12 . . . . 178.05(9) ?
    N8 C9 C10 N6 . . . . -0.03(12) ?
    N12 C9 C10 N6 . . . . -178.57(10) ?
    C7 N6 C10 C9 . . . . 0.58(12) ?
    C5 N6 C10 C9 . . . . 168.78(10) ?
    C10 C9 N12 O13 . . . . 176.38(10) ?
    N8 C9 N12 O13 . . . . -2.04(15) ?
    C10 C9 N12 O14 . . . . -2.92(16) ?
    N8 C9 N12 O14 . . . . 178.66(10) ?
loop_
    _geom_hbond_atom_site_label_D
    _geom_hbond_atom_site_label_H
    _geom_hbond_atom_site_label_A
    _geom_hbond_site_symmetry_A
    _geom_hbond_distance_DH
    _geom_hbond_distance_HA
    _geom_hbond_distance_DA
    _geom_hbond_angle_DHA
    _geom_hbond_publ_flag
    C5 H5A O4 1_455 0.99 2.30 3.2350(16) 156.0 yes
_iucr_refine_instructions_details
;
TITL import in P 21/c
CELL  0.71073   4.6619  17.3256  11.1490   90.000  103.204   90.000
ZERR     4.00   0.0002   0.0007   0.0004    0.000    0.002    0.000
LATT   1
SYMM  - X, 1/2 + Y, 1/2 - Z
SFAC  C    H    N    O
UNIT  28   36   12   16
MERG   2
FMAP   2
PLAN   20
ACTA
BOND   $H
CONF
LIST   4
WPDB  -2
L.S.   4
TEMP  -123.00
WGHT    0.040200    0.208300
FVAR       1.43786
C1    1    0.604116   -0.027182    0.851782    11.00000    0.04064    0.03034 =
         0.03735    0.01265    0.01103    0.00654
AFIX 137
H1A   2    0.566790   -0.068929    0.790886    11.00000   -1.50000
H1B   2    0.582762   -0.046911    0.931663    11.00000   -1.50000
H1C   2    0.804617   -0.007496    0.859605    11.00000   -1.50000
AFIX   0
O2    4    0.393143    0.034983    0.811906    11.00000    0.03351    0.02927 =
         0.03146    0.01059    0.01429    0.00387
C3    1    0.419073    0.069768    0.708574    11.00000    0.02182    0.02028 =
         0.02281    0.00009    0.00614   -0.00435
O4    4    0.585359    0.050113    0.646105    11.00000    0.02904    0.02479 =
         0.02930    0.00030    0.01236    0.00385
C5    1    0.210630    0.137986    0.678310    11.00000    0.02314    0.02429 =
         0.02350    0.00159    0.01123   -0.00005
AFIX  23
H5A   2    0.006895    0.119362    0.645867    11.00000   -1.20000
H5B   2    0.214418    0.168416    0.753814    11.00000   -1.20000
AFIX   0
N6    3    0.301537    0.186246    0.586642    11.00000    0.02231    0.01960 =
         0.01914   -0.00020    0.00755    0.00211
C7    1    0.247188    0.172816    0.461836    11.00000    0.01984    0.02081 =
         0.01971   -0.00014    0.00450    0.00617
N8    3    0.402372    0.219601    0.408138    11.00000    0.02324    0.02298 =
         0.01851    0.00126    0.00540    0.00505
C9    1    0.561520    0.262657    0.503249    11.00000    0.02152    0.01770 =
         0.02148    0.00145    0.00682    0.00370
C10   1    0.505589    0.243818    0.614186    11.00000    0.02434    0.01979 =
         0.01999   -0.00091    0.00670    0.00030
AFIX  43
H10   2    0.589149    0.265661    0.692532    11.00000   -1.20000
AFIX   0
C11   1    0.040775    0.112153    0.399243    11.00000    0.02647    0.02819 =
         0.02756   -0.00507    0.00434    0.00020
AFIX 137
H11A  2   -0.005431    0.121070    0.310091    11.00000   -1.50000
H11B  2   -0.141047    0.114087    0.429192    11.00000   -1.50000
H11C  2    0.132759    0.061319    0.417191    11.00000   -1.50000
AFIX   0
N12   3    0.768307    0.319749    0.483489    11.00000    0.02382    0.02124 =
         0.02456    0.00374    0.00804    0.00402
O13   4    0.808354    0.328401    0.379153    11.00000    0.03404    0.03656 =
         0.02786    0.00694    0.01539   -0.00012
O14   4    0.898832    0.357096    0.573300    11.00000    0.04166    0.03487 =
         0.03182   -0.00488    0.00838   -0.01409
HKLF 4
REM  import in P 21/c
REM R1 =  0.0336 for   1753 Fo > 4sig(Fo)  and  0.0386 for all   1991 data
REM    129 parameters refined using      0 restraints
END
WGHT      0.0401      0.2086
REM Highest difference peak  0.261,  deepest hole -0.208,  1-sigma level  0.038
Q1    1   0.3327  0.1059  0.6965  11.00000  0.05    0.26
Q2    1   0.1492  0.1460  0.4335  11.00000  0.05    0.24
Q3    1   0.6032  0.2434  0.5604  11.00000  0.05    0.23
Q4    1   0.6382  0.2884  0.4932  11.00000  0.05    0.23
Q5    1   0.4957  0.2700  0.5546  11.00000  0.05    0.21
Q6    1   0.2761  0.1613  0.6342  11.00000  0.05    0.21
Q7    1   0.2835  0.1715  0.5232  11.00000  0.05    0.20
Q8    1   0.5106  0.2417  0.4594  11.00000  0.05    0.19
Q9    1   0.4048  0.2137  0.6103  11.00000  0.05    0.18
Q10   1   0.3603  0.1869  0.4395  11.00000  0.05    0.17
Q11   1   0.5005  0.2516  0.7078  11.00000  0.05    0.15
Q12   1   0.4134  0.2197  0.3331  11.00000  0.05    0.14
Q13   1   0.4353  0.0454  0.6586  11.00000  0.05    0.14
Q14   1   0.4064  0.0534  0.7603  11.00000  0.05    0.13
Q15   1   0.6620 -0.0178  0.9520  11.00000  0.05    0.12
Q16   1   0.8640  0.3257  0.6373  11.00000  0.05    0.12
Q17   1   0.5012 -0.0487  0.9006  11.00000  0.05    0.12
Q18   1   0.0839  0.0826  0.3398  11.00000  0.05    0.11
Q19   1   0.5506  0.0768  0.6923  11.00000  0.05    0.11
Q20   1   0.2306  0.0342  0.8211  11.00000  0.05    0.11
;
