# Supplementary material for: Methyl 2-(2-methyl-4-nitro-1H-imidazol-1-yl)acetate
Source: Acta Crystallogr Sect E Struct Rep Online. 2013 May 4;69(Pt 6):o837–8. doi: 10.1107/S1600536813011914 (PMC3684924; doi:10.1107/S1600536813011914)
Supplement: Supplementary file 2 [file e-69-0o837-Isup2.hkl]

#
# h,k,l, Fc-squared, Fo-squared, sigma(Fo-squared) and status flag
#
data_I
_shelx_title ' import in P 21/c'
_shelx_refln_list_code          4
_shelx_F_calc_maximum       65.85
_exptl_crystal_F_000       416.00
_reflns_d_resolution_high  0.7704
 
loop_
 _symmetry_equiv_pos_as_xyz
 'x, y, z'
 '-x, y+1/2, -z+1/2'
 '-x, -y, -z'
 'x, -y-1/2, z-1/2'
 
_cell_length_a     4.6619
_cell_length_b    17.3256
_cell_length_c    11.1490
_cell_angle_alpha  90.000
_cell_angle_beta  103.204
_cell_angle_gamma  90.000
 
_shelx_F_squared_multiplier     1.000
 
loop_
 _refln_index_h
 _refln_index_k
 _refln_index_l
 _refln_F_squared_calc
 _refln_F_squared_meas
 _refln_F_squared_sigma
 _refln_observed_status
   2   0   0        8.24       10.21      0.60 o
   3   0   0      105.37      118.77      2.98 o
   4   0   0        1.32        0.00      0.54 o
   5   0   0      361.18      363.62     13.50 o
   1   1   0      113.97      113.05      1.61 o
   2   1   0     1332.49     1297.13     17.57 o
   3   1   0       22.11       21.05      0.76 o
   4   1   0      117.44      123.71      2.40 o
   5   1   0        0.27       -0.25      0.82 o
   1   2   0      145.35      126.80      2.29 o
   2   2   0      703.63      667.53      7.71 o
   3   2   0      303.60      307.44      4.82 o
   4   2   0      430.35      437.08      6.78 o
   5   2   0       74.02       78.66      3.40 o
   1   3   0      267.99      228.07      2.86 o
   2   3   0       45.12       43.09      0.90 o
   3   3   0       38.93       43.49      1.26 o
   4   3   0       77.78       72.33      2.08 o
   5   3   0       67.04       65.47      3.44 o
   0   4   0       16.81       25.70      1.28 o
   2   4   0     1059.26     1082.83     12.23 o
   3   4   0        9.07        5.69      0.84 o
   4   4   0       83.42       78.59      1.94 o
   5   4   0        2.52        3.67      1.07 o
   1   5   0      433.50      436.22      5.15 o
   2   5   0       67.57       66.54      1.59 o
   3   5   0      303.18      301.55      4.37 o
   4   5   0        3.69        5.24      0.68 o
   5   5   0       66.90       62.70      2.95 o
   0   6   0     1248.02     1244.56     18.30 o
   1   6   0     2396.07     2450.48     28.99 o
   2   6   0     4336.52     4690.17     78.12 o
   3   6   0        1.00        0.63      0.30 o
   4   6   0       39.46       41.25      1.97 o
   5   6   0        0.35        0.72      1.10 o
   1   7   0       55.95       72.49      1.19 o
   2   7   0     1221.67     1285.87     15.69 o
   3   7   0       45.50       45.67      1.26 o
   4   7   0       13.64       10.95      1.21 o
   5   7   0        2.32        1.21      0.83 o
   0   8   0      597.63      594.47     12.39 o
   1   8   0      517.72      528.59      5.93 o
   2   8   0     1207.35     1210.99     16.40 o
   3   8   0       66.27       68.07      1.59 o
   4   8   0        0.27       -0.30      0.50 o
   5   8   0       33.10       39.42      2.33 o
   1   9   0        6.59        6.58      0.45 o
   2   9   0        0.00        0.01      0.19 o
   3   9   0      138.94      136.26      2.43 o
   4   9   0       55.37       57.77      2.31 o
   5   9   0        9.12       12.26      1.45 o
   0  10   0     1931.04     2025.02     34.46 o
   1  10   0      627.41      654.69      8.49 o
   2  10   0      306.80      320.52      5.74 o
   3  10   0      314.00      327.06      5.28 o
   4  10   0       16.50       19.75      1.53 o
   5  10   0       21.53       22.22      1.85 o
   1  11   0      382.91      399.56      5.59 o
   2  11   0       68.25       72.63      2.06 o
   3  11   0      261.70      255.34      4.40 o
   4  11   0        0.10        0.35      0.59 o
   5  11   0        0.16        1.25      1.80 o
   0  12   0        3.62        1.33      0.49 o
   1  12   0       24.80       21.43      1.08 o
   2  12   0      171.44      166.83      3.18 o
   3  12   0      184.63      190.68      4.15 o
   4  12   0      226.99      241.82      5.95 o
   1  13   0        8.90        9.14      0.77 o
   2  13   0       27.65       28.55      1.51 o
   3  13   0       31.24       26.36      1.86 o
   4  13   0      167.29      186.06      5.02 o
   0  14   0      728.32      720.64     14.53 o
   1  14   0       91.66       94.79      2.28 o
   2  14   0       33.81       36.63      2.39 o
   3  14   0        1.60        3.26      1.52 o
   4  14   0      157.27      149.43      4.44 o
   1  15   0       66.06       66.76      1.95 o
   2  15   0      152.22      145.88      3.55 o
   3  15   0       31.44       30.09      3.21 o
   4  15   0      320.52      333.03      7.80 o
   0  16   0       82.24       83.50      3.61 o
   1  16   0        0.08        0.30      0.49 o
   2  16   0       26.50       25.43      1.91 o
   3  16   0       21.38       25.71      2.41 o
   4  16   0      133.27      121.45      4.03 o
   1  17   0       15.85       14.88      1.29 o
   2  17   0       11.21        7.60      1.41 o
   3  17   0        9.48       11.04      1.47 o
   0  18   0        2.23        2.14      1.28 o
   1  18   0       19.10       18.94      1.47 o
   2  18   0        0.27        0.07      0.66 o
   3  18   0        3.78        7.86      1.43 o
   1  19   0        0.03       -0.68      0.68 o
   2  19   0        5.63        7.49      1.31 o
   3  19   0       74.07       79.86      3.45 o
   0  20   0      120.78      121.07      5.02 o
   1  20   0        4.58        6.63      1.30 o
   2  20   0      107.38       99.02      4.07 o
   1  21   0       17.16       18.83      1.98 o
   2  21   0       78.05       80.73      3.51 o
   0  22   0       54.61       60.65      5.11 o
   1  22   0        0.07        0.78      1.10 o
  -5   1   1        0.83        0.66      0.90 o
  -4   1   1       43.64       37.88      1.52 o
  -3   1   1       67.25       72.15      1.47 o
  -2   1   1       19.51       17.19      0.53 o
  -1   1   1       22.14       14.52      0.37 o
   1   1   1       61.86       72.34      0.91 o
   2   1   1       69.47       71.57      1.17 o
   3   1   1       71.28       72.01      1.61 o
   4   1   1       38.00       33.06      1.31 o
   5   1   1        2.16        1.49      0.81 o
  -5   2   1        0.10        0.25      0.82 o
  -4   2   1        2.42        3.11      0.52 o
  -3   2   1        8.94       15.32      0.80 o
  -2   2   1     2781.52     2798.44     28.65 o
   1   2   1     1856.11     1785.38     38.58 o
   2   2   1       58.72       49.96      0.80 o
   3   2   1      317.06      291.33      4.72 o
   4   2   1        4.43        5.79      0.60 o
   5   2   1      254.72      254.45      7.11 o
  -5   3   1        1.92        2.07      1.51 o
  -4   3   1       47.99       48.30      1.45 o
  -3   3   1      486.53      463.70      6.33 o
  -2   3   1        2.53        1.27      0.24 o
  -1   3   1      519.56      540.21      6.21 o
   0   3   1       97.93       92.80      1.25 o
   1   3   1     1284.23     1287.91     15.27 o
   2   3   1        6.61       14.40      0.44 o
   3   3   1      454.96      457.85      6.07 o
   4   3   1        0.45        0.52      0.35 o
   5   3   1        1.27        1.72      0.85 o
  -5   4   1      202.59      203.04      9.60 o
  -4   4   1      490.90      500.64      7.05 o
  -3   4   1       14.30        9.56      0.65 o
  -2   4   1      118.96      119.61      1.65 o
  -1   4   1     2624.19     2609.08     30.73 o
   0   4   1      260.21      276.41      3.41 o
   2   4   1     1925.41     1964.84     20.17 o
   3   4   1       99.62      100.17      1.81 o
   4   4   1        6.60        6.83      0.61 o
   5   4   1        0.05       -0.57      0.57 o
  -5   5   1       88.72       84.83      4.94 o
  -4   5   1       96.54       95.16      2.61 o
  -3   5   1       42.08       44.30      1.24 o
  -2   5   1       49.00       42.76      0.92 o
  -1   5   1     1231.66     1230.85     12.82 o
   0   5   1      438.67      393.88      4.33 o
   1   5   1       12.11       12.29      0.60 o
   2   5   1        7.49       12.55      0.44 o
   3   5   1       68.33       67.09      1.39 o
   4   5   1      210.14      204.71      4.01 o
   5   5   1       58.46       55.21      2.56 o
  -5   6   1        4.10        3.11      1.59 o
  -4   6   1       12.75       12.28      1.12 o
  -3   6   1      533.40      524.50      7.87 o
  -2   6   1      641.75      622.19      6.94 o
  -1   6   1      201.65      178.45      2.29 o
   0   6   1     1352.38     1373.07     14.23 o
   1   6   1       32.46       33.57      0.72 o
   2   6   1       15.66       13.70      0.58 o
   3   6   1      105.91      106.14      2.11 o
   4   6   1       30.64       33.04      3.56 o
   5   6   1        0.03        0.31      1.11 o
  -5   7   1        0.23       -0.75      0.75 o
  -4   7   1       88.91       87.95      2.88 o
  -3   7   1        0.64        0.75      0.48 o
  -2   7   1        3.07        3.32      0.41 o
  -1   7   1      279.58      289.25      3.48 o
   0   7   1     1348.66     1409.04     16.43 o
   1   7   1       20.00       28.10      0.70 o
   2   7   1      145.61      132.49      1.95 o
   3   7   1        7.93        8.91      0.55 o
   4   7   1      150.93      143.71      3.71 o
   5   7   1        1.48        0.40      0.56 o
  -5   8   1       80.79       78.86      4.08 o
  -4   8   1       54.85       49.04      3.38 o
  -3   8   1      617.42      608.23      8.96 o
  -2   8   1     1755.22     1724.76     20.93 o
  -1   8   1      345.77      348.86      4.16 o
   0   8   1      995.83      990.65     11.28 o
   1   8   1        8.70        9.40      0.48 o
   2   8   1      989.28      985.94     12.21 o
   3   8   1      527.31      518.80      6.91 o
   4   8   1        6.56        6.55      0.96 o
   5   8   1       56.28       64.01      5.18 o
  -5   9   1        5.30        6.68      1.33 o
  -4   9   1       28.60       26.61      1.88 o
  -3   9   1      130.34      124.88      3.05 o
  -2   9   1      119.00      120.44      2.43 o
  -1   9   1      444.48      418.95      5.31 o
   0   9   1      249.76      234.13      3.00 o
   1   9   1      206.34      217.65      3.05 o
   2   9   1       14.04       14.29      0.69 o
   3   9   1       33.70       31.22      1.33 o
   4   9   1       20.71       19.31      1.20 o
   5   9   1       29.51       30.99      4.25 o
  -5  10   1        1.63        1.52      0.94 o
  -4  10   1       21.00       15.48      1.50 o
  -3  10   1      518.10      508.84      8.79 o
  -2  10   1        1.06        2.21      0.45 o
  -1  10   1      709.08      742.48      9.55 o
   0  10   1      521.98      534.81      7.08 o
   1  10   1      566.12      600.05      9.30 o
   2  10   1        1.31        1.04      0.32 o
   3  10   1      326.30      327.85      5.13 o
   4  10   1       24.08       18.38      1.14 o
   5  10   1       26.29       28.40      4.27 o
  -5  11   1       86.18       84.07      7.80 o
  -4  11   1        0.05        0.89      0.68 o
  -3  11   1      268.05      271.92      7.33 o
  -2  11   1      184.68      183.15      3.42 o
  -1  11   1       20.46       23.05      1.44 o
   0  11   1        0.68        1.36      0.30 o
   1  11   1      150.61      137.41      2.63 o
   2  11   1      352.51      360.52      5.58 o
   3  11   1        1.11        1.84      0.36 o
   4  11   1       21.24       20.36      1.18 o
   5  11   1       82.35       92.24      6.75 o
  -5  12   1       60.52       69.08      3.42 o
  -4  12   1      117.85      119.27      3.90 o
  -3  12   1      527.08      499.61     10.22 o
  -2  12   1       75.64       72.88      1.92 o
  -1  12   1        0.08        0.40      0.30 o
   0  12   1       20.56       19.42      1.12 o
   1  12   1      126.63      123.87      2.52 o
   2  12   1       16.60       20.34      0.98 o
   3  12   1      244.05      239.58      5.64 o
   4  12   1       27.20       22.93      1.65 o
  -4  13   1        8.05       12.38      1.47 o
  -3  13   1        0.09        0.71      0.67 o
  -2  13   1        0.92        1.82      1.06 o
  -1  13   1       89.51       90.78      2.02 o
   0  13   1       68.21       63.63      1.61 o
   1  13   1       84.67       83.47      3.17 o
   2  13   1       66.24       64.80      1.73 o
   3  13   1      107.06       95.51      3.10 o
   4  13   1        4.24        3.32      0.63 o
  -4  14   1      152.37      145.86      4.55 o
  -3  14   1      100.80       89.18      3.26 o
  -2  14   1       17.99       13.37      1.12 o
  -1  14   1       43.17       43.84      1.85 o
   0  14   1      105.36      107.17      2.28 o
   1  14   1      164.05      161.95      3.21 o
   2  14   1       17.93       17.83      1.19 o
   3  14   1        9.08        8.16      1.05 o
   4  14   1       36.88       26.53      2.89 o
  -4  15   1       86.06       82.37      3.62 o
  -3  15   1        0.50        1.11      0.74 o
  -2  15   1        4.05        4.39      0.78 o
  -1  15   1        3.50        3.34      0.61 o
   0  15   1       63.54       62.79      1.88 o
   1  15   1      342.30      322.22      6.13 o
   2  15   1       23.79       23.90      1.79 o
   3  15   1        0.01        0.66      0.65 o
   4  15   1        4.69        9.19      1.93 o
  -4  16   1        1.00        2.05      1.05 o
  -3  16   1       23.48       30.00      2.67 o
  -2  16   1        6.29        5.19      0.85 o
  -1  16   1      187.88      185.44      4.27 o
   0  16   1       35.69       40.54      1.82 o
   1  16   1        8.30        7.68      0.91 o
   2  16   1        4.38        4.05      0.92 o
   3  16   1       80.25       82.61      3.09 o
   4  16   1       31.27       34.32      3.46 o
  -3  17   1       32.09       39.66      2.59 o
  -2  17   1        2.21        1.25      0.79 o
  -1  17   1       42.70       50.12      2.06 o
   0  17   1       62.81       63.74      2.29 o
   1  17   1       69.83       70.98      2.40 o
   2  17   1       83.06       85.47      3.21 o
   3  17   1       42.96       50.28      2.62 o
  -3  18   1        1.47        0.20      1.08 o
  -2  18   1       29.33       25.96      2.09 o
  -1  18   1      212.73      220.89      5.30 o
   0  18   1       24.76       24.11      1.64 o
   1  18   1      176.72      174.56      8.16 o
   2  18   1       35.38       30.91      2.25 o
   3  18   1       24.70       30.80      3.08 o
  -3  19   1       20.61       18.67      1.95 o
  -2  19   1       74.70       68.57      3.09 o
  -1  19   1      115.49      112.57      3.93 o
   0  19   1       89.76       90.30      3.06 o
   1  19   1       17.13       17.56      1.74 o
   2  19   1        0.00        1.29      0.92 o
   3  19   1        2.88        1.57      0.90 o
  -2  20   1        2.28        5.47      1.23 o
  -1  20   1       48.06       41.58      2.75 o
   0  20   1       75.53       70.98      3.27 o
   1  20   1       11.26       12.26      1.58 o
   2  20   1        2.26        0.59      1.05 o
  -2  21   1        1.67        2.60      1.07 o
  -1  21   1        6.24        7.92      1.39 o
   0  21   1        8.67        9.13      1.69 o
   1  21   1       51.61       54.43      3.04 o
  -1  22   1        3.58        3.16      1.36 o
   0  22   1        3.20        4.01      1.44 o
   1  22   1       37.97       35.52      2.84 o
  -6   0   2       14.61        9.79      2.44 o
  -5   0   2      223.90      248.01     10.60 o
  -4   0   2      101.72      108.91      2.90 o
  -3   0   2     2681.31     2748.44     40.34 o
  -2   0   2        0.78       -0.24      0.24 o
  -1   0   2     2114.11     1924.72     36.65 o
   0   0   2     1694.60     1619.33     32.93 o
   1   0   2      104.75      118.76      3.29 o
   2   0   2      994.81      949.03     16.19 o
   3   0   2     1042.70     1093.00     23.12 o
   4   0   2      227.32      239.40     10.54 o
   5   0   2        2.45        2.13      1.16 o
  -6   1   2       17.77       17.51      2.17 o
  -5   1   2       91.20      103.27      5.67 o
  -4   1   2       92.09       84.98      2.12 o
  -3   1   2       39.14       41.98      1.26 o
  -2   1   2      596.24      552.92      6.22 o
  -1   1   2       13.24       13.38      0.46 o
   0   1   2      130.08      112.25      1.93 o
   2   1   2        4.35        7.27      0.35 o
   3   1   2       70.29       81.77      1.77 o
   4   1   2      174.49      180.72      3.60 o
   5   1   2      224.46      230.83      6.42 o
  -6   2   2       76.48       77.76      3.95 o
  -5   2   2       38.18       40.75      2.88 o
  -4   2   2        1.89        1.57      0.49 o
  -3   2   2       58.54       60.54      1.80 o
  -2   2   2       52.78       49.30      1.02 o
  -1   2   2     1232.12     1162.03     13.73 o
   2   2   2        1.04        2.11      0.39 o
   3   2   2       76.83       80.77      1.40 o
   4   2   2        6.50        7.31      1.09 o
   5   2   2       55.99       59.00      2.66 o
  -5   3   2       78.44       80.69      3.09 o
  -4   3   2      217.23      218.36      4.36 o
  -3   3   2       17.59       22.34      1.23 o
  -2   3   2      270.72      259.77      3.93 o
  -1   3   2        4.79        5.70      0.32 o
   0   3   2      486.11      502.92      6.40 o
   1   3   2     1302.94     1421.83     33.64 o
   2   3   2        3.13        2.83      0.19 o
   3   3   2       42.49       39.59      0.95 o
   4   3   2      123.83      122.18      2.76 o
   5   3   2      185.27      174.25      5.17 o
  -5   4   2       12.60       11.89      1.42 o
  -4   4   2      458.43      437.97      6.43 o
  -3   4   2        3.50        3.90      0.48 o
  -2   4   2      771.67      821.31      9.34 o
  -1   4   2     1333.76     1411.32     21.55 o
   0   4   2       56.01       54.38      0.91 o
   1   4   2       15.96       18.06      0.96 o
   2   4   2      226.05      239.81      3.56 o
   3   4   2       75.64       73.27      1.36 o
   4   4   2      115.82      109.57      2.44 o
   5   4   2        2.63        3.45      0.84 o
  -5   5   2       70.07       78.22      3.08 o
  -4   5   2       17.93       14.87      1.12 o
  -3   5   2        2.01        2.34      0.43 o
  -2   5   2      375.26      354.27      6.17 o
  -1   5   2     1217.11     1151.48     12.10 o
   0   5   2      766.12      740.25      8.82 o
   1   5   2      744.42      829.13      8.67 o
   2   5   2     1503.03     1614.84     21.11 o
   3   5   2      332.51      361.49      4.81 o
   4   5   2      112.34      109.71      2.34 o
   5   5   2        1.06        0.09      0.49 o
  -5   6   2        0.96        0.22      1.43 o
  -4   6   2        1.14        1.26      0.58 o
  -3   6   2       10.08       11.68      0.78 o
  -2   6   2      663.24      707.65      8.45 o
  -1   6   2     1862.21     1899.44     23.52 o
   0   6   2      571.38      568.24      6.19 o
   1   6   2      452.14      512.97      5.57 o
   2   6   2      197.87      198.43      3.10 o
   3   6   2       24.67       25.23      1.02 o
   4   6   2      102.84      103.04      4.06 o
   5   6   2        0.13        1.74      1.45 o
  -5   7   2        9.62       10.35      1.44 o
  -4   7   2       61.62       65.50      2.23 o
  -3   7   2      715.50      704.69      9.31 o
  -2   7   2      222.26      217.31      3.17 o
  -1   7   2        1.63        0.20      0.21 o
   0   7   2        0.32        0.54      0.18 o
   1   7   2       26.93       18.08      0.50 o
   2   7   2      132.02      121.80      1.56 o
   3   7   2      312.06      297.19      5.32 o
   4   7   2       33.12       29.81      2.46 o
   5   7   2        3.89        4.96      1.91 o
  -5   8   2        0.51        0.25      0.79 o
  -4   8   2      398.25      387.42      7.27 o
  -3   8   2        3.16        4.74      0.63 o
  -2   8   2      505.99      562.20      8.21 o
  -1   8   2      792.01      808.07      8.83 o
   0   8   2        0.16        0.30      0.16 o
   1   8   2        7.77       10.35      0.45 o
   2   8   2     1622.31     1622.89     18.00 o
   3   8   2        9.92       10.39      1.54 o
   4   8   2       17.36       19.58      2.36 o
   5   8   2        4.87        3.33      1.81 o
  -5   9   2        2.58        2.73      1.00 o
  -4   9   2       11.16        8.73      1.21 o
  -3   9   2       91.65       94.76      2.31 o
  -2   9   2        5.10        6.07      1.03 o
  -1   9   2      399.97      378.77      5.28 o
   0   9   2      772.47      798.70     10.56 o
   1   9   2      138.44      153.03      2.47 o
   2   9   2       68.06       68.45      1.35 o
   3   9   2      455.81      425.36      8.33 o
   4   9   2        5.27        4.45      1.18 o
   5   9   2        1.78        0.92      1.46 o
  -5  10   2       19.13       21.13      1.92 o
  -4  10   2        1.10        1.33      0.80 o
  -3  10   2      233.40      232.40      4.26 o
  -2  10   2      318.60      310.86      5.35 o
  -1  10   2       15.26       22.67      1.01 o
   0  10   2      106.60      114.72      2.10 o
   1  10   2      358.13      374.41      6.33 o
   2  10   2        4.18        4.78      0.53 o
   3  10   2        8.83       11.06      0.92 o
   4  10   2        0.27        0.21      0.81 o
   5  10   2       17.21       18.88      3.37 o
  -5  11   2       11.66       14.69      1.74 o
  -4  11   2       10.07       10.85      1.38 o
  -3  11   2       98.74       91.41      2.68 o
  -2  11   2      492.62      517.32      7.86 o
  -1  11   2       35.50       40.32      1.25 o
   0  11   2      297.23      297.96      4.83 o
   1  11   2       88.30       95.20      2.29 o
   2  11   2      436.34      432.82      6.42 o
   3  11   2       33.94       32.85      2.73 o
   4  11   2        7.62       13.37      1.99 o
  -5  12   2        4.94        6.85      1.67 o
  -4  12   2        0.19       -0.60      0.72 o
  -3  12   2       94.06       81.81      2.57 o
  -2  12   2      177.26      180.56      3.57 o
  -1  12   2       77.90       74.42      1.76 o
   0  12   2      345.77      354.96      5.16 o
   1  12   2      452.65      435.95      7.44 o
   2  12   2        0.73        0.90      0.32 o
   3  12   2      197.39      164.27      3.97 o
   4  12   2      106.04       94.15      4.53 o
  -4  13   2       14.38       12.10      1.50 o
  -3  13   2      143.62      140.55      3.62 o
  -2  13   2        9.05       12.12      2.46 o
  -1  13   2      247.66      250.53      4.07 o
   0  13   2      215.22      192.44      3.60 o
   1  13   2      134.88      136.86      2.75 o
   2  13   2      289.67      252.15      4.26 o
   3  13   2        3.79        5.19      1.25 o
   4  13   2        7.90       10.57      1.95 o
  -4  14   2      223.36      219.93      6.07 o
  -3  14   2       25.20       26.87      2.04 o
  -2  14   2       60.29       52.52      2.03 o
  -1  14   2       29.08       29.94      1.30 o
   0  14   2      155.31      160.79      3.26 o
   1  14   2       57.42       58.47      1.80 o
   2  14   2      163.45      153.50      3.53 o
   3  14   2        9.12       10.88      1.42 o
   4  14   2       82.63       92.27      4.73 o
  -4  15   2       39.78       43.24      3.91 o
  -3  15   2        0.46        0.29      0.73 o
  -2  15   2       14.73       13.66      1.23 o
  -1  15   2      582.14      584.48      8.98 o
   0  15   2        7.82        8.83      0.84 o
   1  15   2      335.35      332.50      6.28 o
   2  15   2       22.22       24.21      1.64 o
   3  15   2        4.16        3.13      0.71 o
   4  15   2       14.45        9.80      2.10 o
  -4  16   2       13.79       17.19      1.87 o
  -3  16   2        3.21        2.19      1.08 o
  -2  16   2      130.90      123.50      3.41 o
  -1  16   2       42.39       49.63      2.02 o
   0  16   2       51.70       48.06      2.30 o
   1  16   2      117.70      106.01      3.13 o
   2  16   2        0.01        0.42      0.57 o
   3  16   2        0.70        0.24      0.58 o
  -3  17   2        2.31        1.95      0.99 o
  -2  17   2        4.26        3.20      1.01 o
  -1  17   2        6.80        6.39      0.99 o
   0  17   2      479.43      477.44      8.68 o
   1  17   2      121.57      114.29      4.69 o
   2  17   2        0.24       -0.20      0.62 o
   3  17   2       12.13       11.81      2.20 o
  -3  18   2        8.27        9.30      1.50 o
  -2  18   2       42.50       40.81      2.64 o
  -1  18   2       77.45       76.35      2.67 o
   0  18   2       37.73       35.38      2.07 o
   1  18   2       36.92       36.52      2.20 o
   2  18   2      169.69      174.02      4.99 o
   3  18   2       14.66       13.81      1.45 o
  -3  19   2       24.58       24.86      2.26 o
  -2  19   2        1.08        0.38      0.82 o
  -1  19   2       44.93       46.36      2.35 o
   0  19   2      280.68      279.27      6.93 o
   1  19   2        3.44        3.43      1.24 o
   2  19   2        2.07        2.43      0.92 o
  -2  20   2       72.12       73.20      3.67 o
  -1  20   2       38.84       40.43      2.75 o
   0  20   2        8.04       11.10      1.65 o
   1  20   2       14.25       15.31      1.72 o
   2  20   2       37.69       39.18      2.48 o
  -2  21   2        3.34        1.43      1.00 o
  -1  21   2      102.90      108.12      5.10 o
   0  21   2       28.28       33.32      2.61 o
   1  21   2       13.40       13.03      1.64 o
  -1  22   2        6.25        4.29      3.01 o
   0  22   2       49.21       46.49      3.64 o
  -6   1   3       16.27       20.19      2.45 o
  -5   1   3       56.58       59.14      2.69 o
  -4   1   3       49.24       54.75      1.55 o
  -3   1   3       26.35       27.08      1.08 o
  -2   1   3      181.22      181.85      2.73 o
  -1   1   3     1404.52     1333.37     13.11 o
   0   1   3      107.32      105.56      1.43 o
   1   1   3      264.88      269.86      3.66 o
   2   1   3      491.61      494.55      5.71 o
   3   1   3      147.72      143.09      2.45 o
   4   1   3      193.41      191.73      5.20 o
   5   1   3       10.79       12.49      1.34 o
  -6   2   3       81.28       86.72      4.36 o
  -5   2   3       36.25       34.04      2.97 o
  -4   2   3       27.08       35.07      1.40 o
  -3   2   3       69.23       59.61      1.56 o
  -2   2   3       14.65       12.59      0.75 o
  -1   2   3      879.14      848.65      9.06 o
   0   2   3     1310.05     1266.82     14.95 o
   1   2   3       85.86      100.95      1.24 o
   2   2   3     1258.36     1300.21     14.32 o
   3   2   3        4.45        3.87      0.35 o
   4   2   3       25.88       22.38      1.45 o
   5   2   3        0.03       -0.79      0.79 o
  -5   3   3       88.54       90.55      6.55 o
  -4   3   3      195.94      187.76      3.48 o
  -3   3   3      168.66      171.71      3.04 o
  -2   3   3      183.99      196.54      2.54 o
  -1   3   3       19.73       22.71      0.61 o
   0   3   3     1311.59     1284.90     15.19 o
   1   3   3       39.98       40.95      1.12 o
   2   3   3       88.46       90.28      1.81 o
   3   3   3      289.65      280.35      3.80 o
   4   3   3       54.55       57.30      1.54 o
   5   3   3        0.04        0.24      0.55 o
  -5   4   3       81.43       75.45      3.11 o
  -4   4   3       16.76       18.75      1.22 o
  -3   4   3      509.84      528.00      7.59 o
  -2   4   3     1195.14     1223.88     13.39 o
  -1   4   3       38.63       50.89      1.19 o
   0   4   3      677.39      628.74      7.21 o
   1   4   3      108.86      106.19      2.22 o
   2   4   3       20.26       22.62      1.76 o
   3   4   3      207.00      194.96      3.60 o
   4   4   3       49.42       54.04      2.65 o
   5   4   3       32.62       34.60      3.73 o
  -5   5   3       59.14       59.10      2.78 o
  -4   5   3       87.24       93.31      2.77 o
  -3   5   3        0.85        0.82      0.38 o
  -2   5   3        0.00        0.29      0.25 o
  -1   5   3      204.23      172.25      2.87 o
   0   5   3      781.25      802.86      9.14 o
   1   5   3      221.02      257.77      3.47 o
   2   5   3        0.84        1.65      0.47 o
   3   5   3       15.55       14.81      1.21 o
   4   5   3      213.50      203.34      6.20 o
   5   5   3        5.06        2.80      1.60 o
  -5   6   3      228.78      222.66      5.99 o
  -4   6   3      371.79      355.73      6.86 o
  -3   6   3      205.91      197.51      3.39 o
  -2   6   3      417.85      404.42      5.25 o
  -1   6   3       36.90       36.18      0.84 o
   0   6   3      334.38      334.36      4.37 o
   2   6   3      520.52      558.74     10.55 o
   3   6   3       47.05       46.53      1.95 o
   4   6   3        9.72       11.15      1.54 o
   5   6   3        4.69        4.62      1.85 o
  -5   7   3       24.74       26.53      4.20 o
  -4   7   3       98.21      104.70      3.03 o
  -3   7   3      652.99      644.45      8.72 o
  -2   7   3       31.85       31.55      1.06 o
  -1   7   3      422.55      475.24      5.49 o
   0   7   3      412.05      407.36      6.58 o
   1   7   3     1144.70     1146.50     12.80 o
   2   7   3      179.04      181.74      4.36 o
   3   7   3      303.64      292.18      6.52 o
   4   7   3        0.16        0.13      0.74 o
   5   7   3        4.43        4.15      1.91 o
  -5   8   3       36.18       31.10      2.32 o
  -4   8   3        0.03       -0.03      0.55 o
  -3   8   3      199.88      192.12      3.72 o
  -2   8   3      625.78      627.05      8.38 o
  -1   8   3      551.24      570.74      8.14 o
   0   8   3       11.42       10.05      0.73 o
   1   8   3       81.97       87.60      1.57 o
   2   8   3      317.75      319.44      6.84 o
   3   8   3      179.47      191.30      4.89 o
   4   8   3        4.91        2.19      1.18 o
   5   8   3       55.63       55.87      4.84 o
  -5   9   3        0.60        0.59      0.86 o
  -4   9   3      267.19      252.63      5.46 o
  -3   9   3       61.66       63.95      1.90 o
  -2   9   3       46.11       52.88      1.93 o
  -1   9   3        3.61        3.79      0.46 o
   0   9   3       54.05       74.94      1.46 o
   1   9   3      217.43      191.26      2.90 o
   2   9   3       17.24       16.33      1.34 o
   3   9   3      123.99      103.17      4.16 o
   4   9   3       38.67       45.23      3.08 o
  -5  10   3        0.47       -0.08      1.03 o
  -4  10   3      184.15      170.56      4.96 o
  -3  10   3      748.05      758.91     11.18 o
  -2  10   3      547.10      548.13      8.27 o
  -1  10   3        8.30        6.90      0.75 o
   0  10   3     1066.87     1093.68     13.63 o
   1  10   3        2.63        1.61      0.32 o
   2  10   3      113.07      102.15      2.95 o
   3  10   3      261.27      260.61      7.76 o
   4  10   3        0.00        1.05      1.00 o
  -5  11   3        3.84        3.23      1.11 o
  -4  11   3        6.25        5.60      1.11 o
  -3  11   3        9.97       10.71      1.11 o
  -2  11   3      543.56      528.14      8.11 o
  -1  11   3        9.51        9.97      0.72 o
   0  11   3      322.38      336.14      5.33 o
   1  11   3        6.43        8.06      0.63 o
   2  11   3      542.91      517.69      7.38 o
   3  11   3      149.40      145.25      5.39 o
   4  11   3        4.41        3.00      1.20 o
  -5  12   3        6.35        8.20      1.43 o
  -4  12   3        3.25        0.85      0.81 o
  -3  12   3       57.31       46.88      1.96 o
  -2  12   3       32.33       31.93      1.44 o
  -1  12   3      145.12      142.34      2.71 o
   0  12   3      280.09      275.82      4.64 o
   1  12   3      139.58      134.27      2.62 o
   2  12   3      101.58       90.43      1.85 o
   3  12   3       58.14       69.51      3.62 o
   4  12   3       39.92       39.05      4.60 o
  -4  13   3       91.39       91.92      3.61 o
  -3  13   3       42.52       40.69      2.14 o
  -2  13   3        2.85        3.33      0.65 o
  -1  13   3      130.42      133.88      2.67 o
   0  13   3      124.77      125.83      2.70 o
   1  13   3      336.29      329.89      6.00 o
   2  13   3      244.49      212.42      3.62 o
   3  13   3       11.10       14.02      2.69 o
   4  13   3        2.71        4.59      2.07 o
  -4  14   3       12.27       11.17      1.55 o
  -3  14   3       53.17       48.39      2.44 o
  -2  14   3       11.25       12.52      1.20 o
  -1  14   3       29.69       33.29      1.46 o
   0  14   3       39.75       38.45      1.40 o
   1  14   3       77.28       73.56      2.16 o
   2  14   3        5.41        4.23      0.97 o
   3  14   3       38.80       36.23      3.16 o
   4  14   3        0.67       -1.43      1.43 o
  -4  15   3       14.60       20.22      3.61 o
  -3  15   3        1.76        1.06      0.82 o
  -2  15   3      139.10      129.88      3.81 o
  -1  15   3      181.24      177.62      4.12 o
   0  15   3      256.10      250.12      5.12 o
   1  15   3       85.89       87.69      2.48 o
   2  15   3       18.87       20.15      1.51 o
   3  15   3        0.58        1.21      1.10 o
  -4  16   3       38.19       35.67      3.08 o
  -3  16   3       76.07       78.07      3.31 o
  -2  16   3       91.85       85.99      2.84 o
  -1  16   3      274.19      274.61      5.71 o
   0  16   3      116.45      125.07      3.28 o
   1  16   3       65.36       64.91      2.61 o
   2  16   3       75.43       77.56      2.81 o
   3  16   3       19.08       19.45      3.22 o
  -3  17   3       13.00       16.65      1.86 o
  -2  17   3      385.14      379.54      7.55 o
  -1  17   3       82.41       73.85      2.58 o
   0  17   3      202.84      201.96      4.61 o
   1  17   3      354.29      349.04      7.89 o
   2  17   3        3.93        4.54      0.93 o
   3  17   3        0.00        0.73      1.21 o
  -3  18   3       62.56       60.76      3.21 o
  -2  18   3       27.67       32.89      2.44 o
  -1  18   3        0.41        0.92      0.72 o
   0  18   3       35.96       35.12      2.35 o
   1  18   3        6.63       10.25      1.76 o
   2  18   3        1.13        1.14      0.99 o
   3  18   3       33.95       31.29      3.31 o
  -3  19   3       62.33       63.63      3.34 o
  -2  19   3        5.49        5.66      1.26 o
  -1  19   3        2.18        1.77      0.74 o
   0  19   3        8.67        6.63      1.20 o
   1  19   3       17.46       19.59      2.36 o
   2  19   3       10.38        9.99      1.52 o
  -2  20   3       78.77       80.05      3.51 o
  -1  20   3       71.78       74.15      3.53 o
   0  20   3       77.43       71.00      3.14 o
   1  20   3        0.86        0.15      0.71 o
   2  20   3       23.20       23.48      1.97 o
  -2  21   3        0.50        0.49      1.17 o
  -1  21   3      240.10      226.55      7.81 o
   0  21   3      169.37      171.05      5.28 o
   1  21   3       14.61       12.40      1.61 o
  -6   0   4      115.79      118.48      7.48 o
  -5   0   4       97.57       99.27      4.47 o
  -4   0   4      180.85      168.70      4.70 o
  -3   0   4       73.82       65.67      2.40 o
  -2   0   4     2339.78     2320.06     45.06 o
  -1   0   4       53.45       53.70      1.30 o
   1   0   4      281.48      292.69      5.37 o
   2   0   4       32.87       29.45      0.88 o
   3   0   4       44.24       55.89      1.67 o
   4   0   4        1.78        3.05      1.01 o
   5   0   4       34.05       30.16      2.44 o
  -6   1   4       37.34       39.86      3.41 o
  -5   1   4       98.98       97.04      3.11 o
  -4   1   4        3.77        5.84      0.75 o
  -3   1   4      145.51      156.79      2.72 o
  -2   1   4      158.20      171.86      2.36 o
  -1   1   4      320.32      293.78      4.48 o
   0   1   4      465.38      420.06      4.66 o
   1   1   4       13.56        9.27      0.51 o
   2   1   4      532.60      555.50      6.86 o
   3   1   4        3.86        5.05      0.40 o
   4   1   4       27.26       29.06      1.53 o
   5   1   4      251.31      260.63      6.56 o
  -6   2   4      154.39      172.86      6.66 o
  -5   2   4       43.07       40.69      2.25 o
  -4   2   4       29.85       32.00      1.61 o
  -3   2   4      110.05      121.51      2.31 o
  -2   2   4      181.54      198.41      2.50 o
  -1   2   4      225.84      273.21      3.17 o
   0   2   4       81.70       74.47      1.25 o
   1   2   4       10.21       11.52      0.35 o
   2   2   4       99.27       96.16      1.35 o
   3   2   4      177.83      175.92      2.50 o
   4   2   4       33.71       33.12      1.50 o
   5   2   4       35.16       35.30      3.10 o
  -5   3   4       26.67       26.38      2.11 o
  -4   3   4       32.64       41.85      1.78 o
  -3   3   4      168.28      187.63      3.33 o
  -2   3   4      675.35      750.65      9.54 o
  -1   3   4      231.38      247.59      3.28 o
   0   3   4      139.86      158.09      2.19 o
   1   3   4      327.20      352.33      3.87 o
   2   3   4      557.61      591.60     10.77 o
   3   3   4      160.05      149.93      4.35 o
   4   3   4      219.48      219.16      8.81 o
   5   3   4        2.71        1.73      1.30 o
  -5   4   4       21.66       20.10      1.87 o
  -4   4   4        1.94        1.31      0.63 o
  -3   4   4       60.58       54.16      1.70 o
  -2   4   4      119.47      134.08      2.28 o
  -1   4   4     3380.24     3588.08     36.79 o
   0   4   4        7.72        3.12      0.28 o
   1   4   4       58.65       45.32      0.87 o
   2   4   4      122.90      127.17      3.15 o
   3   4   4        2.33        2.54      0.60 o
   4   4   4        0.48        3.09      1.27 o
   5   4   4        2.00        2.76      1.32 o
  -5   5   4        8.89        9.20      1.42 o
  -4   5   4       75.17       74.51      2.53 o
  -3   5   4       20.59       20.23      1.08 o
  -2   5   4      101.71      111.98      2.84 o
  -1   5   4      109.57      124.93      1.89 o
   0   5   4       66.37       54.53      1.14 o
   1   5   4       28.86       36.20      0.81 o
   2   5   4      450.55      453.75      8.76 o
   3   5   4       23.11       25.17      1.57 o
   4   5   4      199.89      214.05      9.10 o
   5   5   4       12.96       16.27      2.68 o
  -5   6   4       17.43       16.18      2.06 o
  -4   6   4       95.17       91.41      2.86 o
  -3   6   4       38.34       37.27      1.30 o
  -2   6   4      172.64      198.72      3.63 o
  -1   6   4        0.48        1.56      0.26 o
   0   6   4       18.97       19.23      0.67 o
   1   6   4       10.31       13.29      0.50 o
   2   6   4      281.72      308.07      6.46 o
   3   6   4       19.13       18.92      1.82 o
   4   6   4       94.98       90.55      5.42 o
   5   6   4        3.99        3.18      1.68 o
  -5   7   4       38.15       36.83      2.57 o
  -4   7   4       12.13       12.98      1.27 o
  -3   7   4        0.85        0.81      0.46 o
  -2   7   4        1.34        0.50      0.34 o
  -1   7   4       97.72      115.85      1.98 o
   0   7   4       55.57       58.37      1.16 o
   1   7   4       50.41       54.20      0.93 o
   2   7   4       51.73       57.10      2.12 o
   3   7   4      393.25      404.48     14.06 o
   4   7   4      124.06      117.31      6.48 o
  -5   8   4        5.66        3.90      1.13 o
  -4   8   4      194.24      192.40      4.61 o
  -3   8   4        7.15        7.79      0.82 o
  -2   8   4       47.56       42.89      1.32 o
  -1   8   4      967.26     1027.97     12.93 o
   0   8   4       28.70       29.97      0.85 o
   1   8   4       88.49       84.93      1.36 o
   2   8   4        2.60        6.22      0.92 o
   3   8   4        5.97        5.17      1.62 o
   4   8   4       33.96       37.66      4.17 o
  -5   9   4        1.83        2.79      1.05 o
  -4   9   4      234.20      245.11      5.79 o
  -3   9   4       34.79       33.49      1.55 o
  -2   9   4       86.47       78.56      2.34 o
  -1   9   4       13.28       18.28      0.91 o
   0   9   4      226.40      230.29      3.83 o
   1   9   4        0.01        0.41      0.20 o
   2   9   4      216.62      215.90      6.07 o
   3   9   4       61.42       53.74      2.93 o
   4   9   4        0.91        3.26      1.63 o
  -5  10   4        1.47        1.93      1.02 o
  -4  10   4       15.27       13.07      1.19 o
  -3  10   4      317.82      290.17      5.24 o
  -2  10   4      293.15      290.99      5.03 o
  -1  10   4        0.77        1.21      0.36 o
   0  10   4       70.86       71.42      1.72 o
   1  10   4      219.92      226.65      4.12 o
   2  10   4       93.25      111.07      4.29 o
   3  10   4        1.10        4.07      1.41 o
   4  10   4        0.45        0.87      1.29 o
  -5  11   4       36.36       40.27      4.94 o
  -4  11   4        5.86        4.51      1.15 o
  -3  11   4       29.40       29.12      2.61 o
  -2  11   4      120.26      120.74      2.79 o
  -1  11   4       24.65       24.99      1.14 o
   0  11   4       40.52       41.99      1.32 o
   1  11   4      628.07      626.59     10.25 o
   2  11   4       21.29       14.21      1.73 o
   3  11   4       31.11       36.52      2.91 o
   4  11   4        0.07       -0.22      1.31 o
  -5  12   4       26.67       28.35      3.39 o
  -4  12   4        1.60        1.50      0.92 o
  -3  12   4        8.29        7.39      1.02 o
  -2  12   4      214.73      224.63      4.30 o
  -1  12   4       97.42      101.69      2.54 o
   0  12   4      229.89      236.22      4.14 o
   1  12   4       30.08       29.28      1.07 o
   2  12   4       43.73       37.67      1.52 o
   3  12   4       65.05       66.90      3.69 o
   4  12   4       12.53       10.68      2.79 o
  -4  13   4        5.06        8.09      1.43 o
  -3  13   4       90.75       93.63      3.14 o
  -2  13   4       34.33       30.11      1.86 o
  -1  13   4      205.45      206.55      3.99 o
   0  13   4       32.54       30.79      1.28 o
   1  13   4      207.52      198.62      3.56 o
   2  13   4      116.38      116.12      4.76 o
   3  13   4       29.15       22.49      2.47 o
   4  13   4        4.46        7.46      2.51 o
  -4  14   4       32.92       32.75      2.57 o
  -3  14   4       89.22       84.93      2.91 o
  -2  14   4      284.70      279.51      6.29 o
  -1  14   4      468.19      474.67      7.63 o
   0  14   4       29.83       30.01      1.35 o
   1  14   4      185.75      186.98      3.96 o
   2  14   4        7.26       10.76      0.71 o
   3  14   4       57.17       49.79      4.21 o
  -4  15   4       25.78       32.84      2.63 o
  -3  15   4       18.82       23.51      4.01 o
  -2  15   4       24.05       22.43      1.65 o
  -1  15   4      113.40      116.43      3.86 o
   0  15   4        0.69        0.50      0.60 o
   1  15   4      106.87       92.86      3.09 o
   2  15   4       69.75       79.36      4.09 o
   3  15   4       35.76       33.43      5.36 o
  -4  16   4        1.53       -0.09      1.20 o
  -3  16   4        4.60        4.84      2.52 o
  -2  16   4        7.44        6.11      1.00 o
  -1  16   4        0.93        0.47      0.61 o
   0  16   4       10.53       10.16      1.10 o
   1  16   4       29.60       31.69      2.23 o
   2  16   4        0.04       -0.01      0.51 o
   3  16   4        3.24        5.05      1.59 o
  -3  17   4       16.19       12.60      1.66 o
  -2  17   4        2.13        2.25      0.83 o
  -1  17   4       50.40       50.33      2.15 o
   0  17   4       22.08       18.38      1.72 o
   1  17   4       29.76       26.49      1.92 o
   2  17   4        0.05        0.56      0.70 o
   3  17   4       49.09       61.21      4.59 o
  -3  18   4        2.92        3.59      1.19 o
  -2  18   4       14.01       13.65      1.48 o
  -1  18   4        6.75        6.89      1.07 o
   0  18   4        5.27        3.41      0.98 o
   1  18   4        2.28        2.34      0.85 o
   2  18   4       76.59       85.62      3.05 o
  -3  19   4       10.14       10.20      1.61 o
  -2  19   4       17.16       17.25      1.88 o
  -1  19   4        2.21        3.07      1.03 o
   0  19   4      220.64      216.61      5.95 o
   1  19   4       30.87       32.67      2.19 o
   2  19   4        2.90        3.56      0.90 o
  -2  20   4       68.19       69.83      5.43 o
  -1  20   4       48.03       42.60      2.87 o
   0  20   4       35.46       34.98      2.53 o
   1  20   4        0.00       -0.04      0.77 o
  -1  21   4        7.76        6.01      1.65 o
   0  21   4        0.43        0.60      0.85 o
  -6   1   5        4.27        6.69      2.70 o
  -5   1   5        0.53        1.35      0.84 o
  -4   1   5       11.09       11.92      1.68 o
  -3   1   5       26.43       31.74      2.21 o
  -2   1   5      286.84      317.50      4.10 o
  -1   1   5      647.79      631.24      8.81 o
   0   1   5      113.02      110.97      1.61 o
   1   1   5        1.43        0.35      0.17 o
   2   1   5        4.52        5.46      0.35 o
   3   1   5      592.34      607.29      7.63 o
   4   1   5        4.60        5.36      0.73 o
   5   1   5        2.14        2.38      1.10 o
  -5   2   5      102.69      103.26      3.36 o
  -4   2   5      219.08      207.72      4.28 o
  -3   2   5      649.21      654.64      9.85 o
  -2   2   5       93.06       96.64      1.75 o
  -1   2   5        4.35        5.62      0.41 o
   0   2   5     1519.77     1593.46     16.54 o
   1   2   5      227.59      226.83      2.87 o
   2   2   5       11.40       11.35      0.40 o
   3   2   5       11.06       12.35      0.71 o
   4   2   5       87.88       82.77      4.35 o
   5   2   5        0.24       -0.70      1.01 o
  -5   3   5        4.93        3.43      0.96 o
  -4   3   5        3.44        4.31      0.76 o
  -3   3   5       99.08       97.64      2.46 o
  -2   3   5      281.02      249.38      3.96 o
  -1   3   5       39.61       42.67      0.92 o
   0   3   5       20.34       18.43      0.64 o
   1   3   5      366.86      408.35      4.82 o
   2   3   5      244.23      238.34      4.99 o
   3   3   5      177.55      176.33      8.05 o
   4   3   5      108.70      105.82      5.34 o
  -5   4   5       27.70       35.45      2.92 o
  -4   4   5        7.45        6.43      1.35 o
  -3   4   5      238.18      247.63      6.44 o
  -2   4   5        9.83        8.32      0.66 o
  -1   4   5       55.84       48.71      1.02 o
   0   4   5        1.65        1.41      0.23 o
   1   4   5      403.98      384.50      4.56 o
   2   4   5       91.37       98.67      3.65 o
   3   4   5        2.29        3.09      0.80 o
   4   4   5        6.11        5.07      1.55 o
  -5   5   5       38.63       38.00      2.67 o
  -4   5   5       17.89       16.82      1.42 o
  -3   5   5       14.62       18.83      1.21 o
  -2   5   5       23.27       26.10      1.12 o
  -1   5   5     1214.24     1296.07     14.79 o
   0   5   5     1004.63     1093.03     11.63 o
   1   5   5      773.67      823.14      9.28 o
   2   5   5       32.36       29.86      1.41 o
   3   5   5        8.29       10.74      1.34 o
   4   5   5       11.77       13.18      2.24 o
  -5   6   5      126.42      124.26      4.41 o
  -4   6   5        1.76        4.68      0.95 o
  -3   6   5       25.41       26.45      1.30 o
  -2   6   5      927.12      952.19     12.27 o
  -1   6   5     1090.38     1173.12     13.52 o
   0   6   5        1.88        1.32      0.28 o
   1   6   5       43.20       42.99      0.80 o
   2   6   5       49.02       48.25      1.90 o
   3   6   5        2.69        2.05      0.85 o
   4   6   5       11.47       11.90      2.28 o
  -5   7   5        2.34        2.79      1.10 o
  -4   7   5       24.88       25.64      1.78 o
  -3   7   5        0.81        1.29      0.52 o
  -2   7   5       29.48       20.44      1.05 o
  -1   7   5        3.58        7.02      0.57 o
   0   7   5     1091.96     1154.85     15.82 o
   1   7   5        2.34        2.80      0.28 o
   2   7   5      113.88      105.41      3.11 o
   3   7   5       69.24       61.70      2.96 o
   4   7   5       21.40       25.48      3.40 o
  -5   8   5       23.69       23.11      2.20 o
  -4   8   5       15.43       12.50      1.38 o
  -3   8   5      199.64      199.69      4.81 o
  -2   8   5       10.62       10.64      0.89 o
  -1   8   5        0.15       -0.06      0.27 o
   0   8   5      279.30      268.53      4.38 o
   1   8   5       78.04       90.50      1.57 o
   2   8   5       27.98       29.85      2.76 o
   3   8   5        7.74        7.28      1.31 o
   4   8   5        0.22       -0.70      1.13 o
  -5   9   5       22.44       21.22      2.13 o
  -4   9   5       40.98       40.48      2.35 o
  -3   9   5       56.86       59.87      2.55 o
  -2   9   5       74.59       78.71      1.95 o
  -1   9   5        0.55        0.26      0.34 o
   0   9   5      568.17      573.53      9.25 o
   1   9   5       26.96       28.84      0.82 o
   2   9   5      292.34      294.09      6.67 o
   3   9   5      129.53      141.12      5.13 o
   4   9   5        2.32        2.22      1.63 o
  -5  10   5       32.40       34.88      2.65 o
  -4  10   5        0.15        0.37      0.60 o
  -3  10   5      200.76      209.42      4.80 o
  -2  10   5      214.64      223.89      6.00 o
  -1  10   5       36.61       43.84      1.46 o
   0  10   5        8.37       10.79      0.77 o
   1  10   5       15.49       13.42      0.81 o
   2  10   5       20.90       22.05      2.18 o
   3  10   5       71.18       64.20      3.36 o
   4  10   5        7.29        8.56      2.33 o
  -5  11   5        5.14        7.36      1.55 o
  -4  11   5       60.79       58.92      2.92 o
  -3  11   5       74.86       69.55      2.51 o
  -2  11   5      351.18      354.48      6.79 o
  -1  11   5      577.51      559.85      8.53 o
   0  11   5       27.40       31.66      1.22 o
   1  11   5      240.19      235.39      3.85 o
   2  11   5      179.35      156.85      5.84 o
   3  11   5        4.62        5.39      1.74 o
   4  11   5       35.00       33.17      4.32 o
  -5  12   5       19.69       24.00      2.37 o
  -4  12   5       31.58       34.34      2.70 o
  -3  12   5       20.47       16.90      1.46 o
  -2  12   5       77.96       80.22      4.09 o
  -1  12   5        3.91        2.87      0.57 o
   0  12   5      395.95      396.09      6.29 o
   1  12   5      120.47      105.57      2.18 o
   2  12   5       87.56       84.44      3.91 o
   3  12   5       13.31       14.47      4.57 o
   4  12   5        1.61        2.17      1.68 o
  -4  13   5        1.43       -0.24      0.79 o
  -3  13   5       58.08       67.73      2.72 o
  -2  13   5        1.34        0.81      0.99 o
  -1  13   5       31.28       34.92      1.83 o
   0  13   5      313.18      311.43      5.26 o
   1  13   5       62.24       59.79      1.57 o
   2  13   5       93.58       97.16      4.35 o
   3  13   5       53.33       51.21      5.71 o
  -4  14   5      100.85      112.03      4.26 o
  -3  14   5        0.31       -0.48      0.59 o
  -2  14   5       63.83       62.45      2.39 o
  -1  14   5       32.84       32.45      1.83 o
   0  14   5       10.64        8.83      0.94 o
   1  14   5       21.88       22.37      1.47 o
   2  14   5        0.30       -0.54      0.89 o
   3  14   5        5.42        3.22      1.38 o
  -4  15   5        0.26        0.59      0.96 o
  -3  15   5        3.99        4.47      0.97 o
  -2  15   5      121.23      120.08      4.48 o
  -1  15   5      127.30      125.39      5.26 o
   0  15   5      374.81      366.20      6.91 o
   1  15   5      166.92      154.61      4.23 o
   2  15   5       93.48       96.58      4.58 o
   3  15   5        5.91        2.38      1.27 o
  -4  16   5        0.17        0.26      1.37 o
  -3  16   5        0.42        0.51      0.88 o
  -2  16   5        0.80        1.93      0.77 o
  -1  16   5      175.18      168.45      4.72 o
   0  16   5       96.55       99.93      3.79 o
   1  16   5       68.58       74.99      2.99 o
   2  16   5        4.53        3.57      1.72 o
   3  16   5        1.25        0.32      1.63 o
  -3  17   5       19.53       18.53      2.74 o
  -2  17   5       29.40       33.08      2.15 o
  -1  17   5       12.53       13.01      1.34 o
   0  17   5      104.59      107.79      3.73 o
   1  17   5        0.02       -0.56      0.56 o
   2  17   5        1.63        0.97      1.11 o
  -3  18   5       23.54       23.30      3.73 o
  -2  18   5       79.97       75.73      3.91 o
  -1  18   5       88.29       86.20      3.46 o
   0  18   5       20.82       24.27      2.02 o
   1  18   5       16.79       17.54      1.61 o
   2  18   5       18.94       20.64      2.74 o
  -2  19   5        0.22        1.68      1.33 o
  -1  19   5       35.81       40.65      2.80 o
   0  19   5       38.97       39.22      2.65 o
   1  19   5       57.51       59.20      3.71 o
  -2  20   5       50.35       54.28      5.75 o
  -1  20   5        0.94       -0.25      0.84 o
   0  20   5        2.61        2.71      1.38 o
   1  20   5        1.33        0.33      1.65 o
  -1  21   5      111.13      132.95      5.76 o
   0  21   5       45.40       45.08      2.82 o
  -5   0   6      623.79      637.28     16.51 o
  -4   0   6        0.12       -0.83      0.83 o
  -3   0   6        9.86        8.64      2.15 o
  -2   0   6      303.96      304.64      6.66 o
  -1   0   6     1962.79     1985.30     29.42 o
   0   0   6       12.68       13.00      0.92 o
   1   0   6      142.43      129.49      3.66 o
   2   0   6        8.68        8.67      0.69 o
   3   0   6      224.17      221.58      7.07 o
   4   0   6       17.17       17.85      1.67 o
  -5   1   6      227.29      227.83      5.55 o
  -4   1   6      173.21      175.12      4.42 o
  -3   1   6        3.00        5.09      0.82 o
  -2   1   6      869.57      878.31     10.60 o
  -1   1   6     1019.38     1041.88     13.09 o
   0   1   6        2.52        3.99      0.41 o
   1   1   6        1.28        2.15      0.29 o
   2   1   6      482.01      491.59      6.27 o
   3   1   6       12.00       15.02      0.79 o
   4   1   6       45.73       41.76      2.70 o
  -5   2   6       37.68       37.68      2.34 o
  -4   2   6      279.19      279.71      6.04 o
  -3   2   6       77.48       74.87      3.84 o
  -2   2   6      185.17      180.36      3.21 o
  -1   2   6      345.07      326.86      4.75 o
   0   2   6      930.40      975.50     11.20 o
   1   2   6      572.17      602.19     10.64 o
   2   2   6        0.01        0.48      0.19 o
   3   2   6       69.66       65.61      3.13 o
   4   2   6       33.06       36.76      2.77 o
  -5   3   6       49.51       49.58      3.22 o
  -4   3   6      375.46      349.14      7.09 o
  -3   3   6      192.71      173.92      4.12 o
  -2   3   6      272.93      263.34      6.23 o
  -1   3   6      303.00      324.28      4.78 o
   0   3   6       36.16       39.13      1.04 o
   1   3   6      492.18      518.44      6.12 o
   2   3   6       30.64       34.94      1.05 o
   3   3   6        0.12        0.43      0.55 o
   4   3   6        0.18        1.05      1.02 o
  -5   4   6        3.94        4.34      1.06 o
  -4   4   6      100.65      100.49      3.18 o
  -3   4   6        0.62        1.03      0.53 o
  -2   4   6      590.89      648.48     10.87 o
  -1   4   6        7.44        7.43      0.59 o
   0   4   6      386.85      367.40      8.94 o
   1   4   6       18.13       20.04      0.58 o
   2   4   6       27.77       24.75      1.48 o
   3   4   6       47.08       47.00      2.31 o
   4   4   6       15.94       16.48      2.36 o
  -5   5   6        3.14        2.43      1.10 o
  -4   5   6       35.94       31.07      2.90 o
  -3   5   6      505.08      492.06      9.66 o
  -2   5   6        4.07        6.29      0.70 o
  -1   5   6      253.02      232.83      3.70 o
   0   5   6      585.93      579.19      9.09 o
   1   5   6       11.58       13.73      0.75 o
   2   5   6      145.42      144.27      6.85 o
   3   5   6       16.61       13.00      1.93 o
   4   5   6       89.93       94.92      5.41 o
  -5   6   6       12.93       15.09      1.86 o
  -4   6   6      181.93      185.40      5.23 o
  -3   6   6      118.02      112.99      2.88 o
  -2   6   6        1.19        1.51      0.49 o
  -1   6   6      593.13      615.78      9.04 o
   0   6   6        1.03        1.87      0.56 o
   1   6   6      411.26      413.63      5.42 o
   2   6   6       47.09       42.64      1.82 o
   3   6   6        8.11        8.11      1.31 o
   4   6   6        0.39       -1.02      1.02 o
  -5   7   6       77.61       85.77      3.73 o
  -4   7   6       57.92       58.23      2.45 o
  -3   7   6     1236.92     1234.68     27.90 o
  -2   7   6       91.89       83.95      2.24 o
  -1   7   6      293.14      312.29      5.17 o
   0   7   6      378.07      407.66      6.22 o
   1   7   6        0.10        0.21      0.18 o
   2   7   6        0.03       -0.26      0.50 o
   3   7   6       22.93       20.79      2.02 o
   4   7   6        3.48        5.67      1.74 o
  -5   8   6        4.94        4.09      1.21 o
  -4   8   6       35.74       36.48      2.21 o
  -3   8   6      109.44      107.87      3.18 o
  -2   8   6       16.68       16.36      1.13 o
  -1   8   6        9.09       13.75      0.95 o
   0   8   6       24.63       23.42      1.13 o
   1   8   6       39.23       35.30      0.85 o
   2   8   6      296.99      278.12     10.15 o
   3   8   6      143.23      134.07      4.92 o
   4   8   6       10.82        9.03      2.31 o
  -5   9   6        5.58        7.27      1.53 o
  -4   9   6       11.72       10.69      1.16 o
  -3   9   6       11.79       13.21      1.62 o
  -2   9   6      275.96      255.52      4.76 o
  -1   9   6       22.45       22.17      1.19 o
   0   9   6      149.18      134.14      3.02 o
   1   9   6     1617.27     1579.74     20.86 o
   2   9   6      117.19      123.50      6.19 o
   3   9   6        1.93        2.55      0.98 o
   4   9   6       41.03       27.03      3.67 o
  -5  10   6       83.03       81.68      3.78 o
  -4  10   6       41.34       40.00      2.10 o
  -3  10   6       78.77       75.78      2.67 o
  -2  10   6       33.59       28.18      1.69 o
  -1  10   6      343.13      339.14      8.50 o
   0  10   6      300.83      291.41      7.78 o
   1  10   6      160.86      147.41      2.64 o
   2  10   6       41.35       41.84      2.81 o
   3  10   6       15.54       14.78      2.26 o
   4  10   6        2.68        3.29      1.99 o
  -5  11   6       39.50       40.31      3.04 o
  -4  11   6      321.26      335.41      6.43 o
  -3  11   6       18.94       20.02      1.59 o
  -2  11   6      150.03      143.29      3.70 o
  -1  11   6       25.58       30.71      1.47 o
   0  11   6       38.43       38.12      1.33 o
   1  11   6       12.04       12.45      0.68 o
   2  11   6       25.77       20.73      3.11 o
   3  11   6        0.01        0.22      0.91 o
  -4  12   6       12.57       15.72      1.90 o
  -3  12   6       50.66       52.63      2.37 o
  -2  12   6       50.25       48.34      2.25 o
  -1  12   6        5.60        6.21      0.74 o
   0  12   6       13.43       13.30      0.93 o
   1  12   6      159.40      152.06      2.80 o
   2  12   6       17.08       15.38      1.95 o
   3  12   6       18.44       14.94      2.90 o
  -4  13   6        8.69       11.62      1.68 o
  -3  13   6       79.33       77.26      2.85 o
  -2  13   6      174.21      175.25      4.33 o
  -1  13   6      221.51      207.57      7.23 o
   0  13   6      208.63      205.84      4.39 o
   1  13   6        1.97        4.14      0.72 o
   2  13   6       83.88       84.48      7.29 o
   3  13   6       61.65       64.71      5.44 o
  -4  14   6        1.08        1.04      1.14 o
  -3  14   6        5.70        9.58      1.29 o
  -2  14   6      195.71      191.78      4.68 o
  -1  14   6      401.14      386.28      7.42 o
   0  14   6      116.27      114.81      3.05 o
   1  14   6        5.95        6.74      1.65 o
   2  14   6       16.09       15.06      2.09 o
   3  14   6        0.28        2.58      1.90 o
  -4  15   6        0.14        0.99      1.06 o
  -3  15   6        1.57        3.28      0.95 o
  -2  15   6        7.23        6.08      1.05 o
  -1  15   6      447.38      446.38      8.40 o
   0  15   6      130.49      130.68      4.01 o
   1  15   6        7.58        6.81      1.61 o
   2  15   6        4.00        2.77      1.31 o
   3  15   6       16.98       20.72      4.01 o
  -3  16   6        1.54        2.26      1.07 o
  -2  16   6       22.46       22.40      1.81 o
  -1  16   6       75.61       72.37      2.64 o
   0  16   6        0.01        0.82      0.73 o
   1  16   6        9.47        8.31      1.33 o
   2  16   6       21.25       23.63      6.15 o
  -3  17   6       29.54       27.18      2.40 o
  -2  17   6        3.16        3.40      0.92 o
  -1  17   6        6.41        7.56      1.32 o
   0  17   6        1.43        0.79      0.79 o
   1  17   6        0.71        0.53      0.67 o
   2  17   6        0.44        0.45      1.10 o
  -3  18   6      117.44      118.87      4.61 o
  -2  18   6       63.43       69.97      3.36 o
  -1  18   6        0.12        0.06      0.80 o
   0  18   6       18.45       15.61      1.69 o
   1  18   6        4.42        2.26      0.82 o
  -2  19   6       67.40       69.03      4.16 o
  -1  19   6        0.06        0.59      0.83 o
   0  19   6       43.17       51.47      5.54 o
   1  19   6      148.24      146.39      4.50 o
  -1  20   6        1.95        1.14      1.00 o
   0  20   6        2.33        2.12      1.05 o
  -5   1   7        9.65        9.95      1.41 o
  -4   1   7      127.90      121.09      3.63 o
  -3   1   7      110.14       98.08      2.99 o
  -2   1   7       78.91       85.82      2.07 o
  -1   1   7       87.15       88.08      1.92 o
   0   1   7       11.02       13.19      0.71 o
   1   1   7       21.23       20.20      0.74 o
   2   1   7       38.07       33.36      0.90 o
   3   1   7       65.47       66.72      1.73 o
   4   1   7        0.02       -0.75      0.75 o
  -5   2   7       84.38       80.92      4.14 o
  -4   2   7        4.34        3.57      1.33 o
  -3   2   7      560.99      572.82     10.44 o
  -2   2   7        7.43        6.83      0.68 o
  -1   2   7       99.97       95.42      2.02 o
   0   2   7       65.83       59.13      1.40 o
   1   2   7       41.93       45.82      1.02 o
   2   2   7      214.29      204.60      3.71 o
   3   2   7      112.17      117.49      5.34 o
   4   2   7       15.42       16.09      1.98 o
  -5   3   7       89.53       84.32      3.47 o
  -4   3   7      221.46      203.61      5.01 o
  -3   3   7       22.63       22.92      1.62 o
  -2   3   7      779.67      791.69     11.63 o
  -1   3   7       79.29       78.20      1.80 o
   0   3   7      375.49      419.68      5.78 o
   1   3   7      267.29      273.85      3.90 o
   2   3   7        6.30        5.21      0.66 o
   3   3   7       52.48       49.28      3.35 o
   4   3   7        0.00        0.29      1.03 o
  -5   4   7       36.28       33.29      3.25 o
  -4   4   7      312.25      298.37      6.49 o
  -3   4   7       62.11       58.17      2.04 o
  -2   4   7      123.63      133.58      3.01 o
  -1   4   7       40.51       29.76      1.49 o
   0   4   7      447.67      491.80      6.65 o
   1   4   7      107.05      115.67      1.99 o
   2   4   7        0.12        1.01      0.76 o
   3   4   7        9.26       10.91      1.93 o
   4   4   7      163.31      155.83      7.06 o
  -5   5   7       74.20       72.04      2.98 o
  -4   5   7       93.93       94.79      3.20 o
  -3   5   7      164.72      154.87      3.58 o
  -2   5   7       38.63       48.20      1.70 o
  -1   5   7       22.62       31.32      1.15 o
   0   5   7      448.73      458.27      6.93 o
   1   5   7      116.54      134.74      2.57 o
   2   5   7      200.03      183.03      5.51 o
   3   5   7       63.83       65.72      4.29 o
   4   5   7       22.84       27.98      3.28 o
  -5   6   7       29.87       26.00      2.37 o
  -4   6   7      264.98      257.47      5.91 o
  -3   6   7      107.23      100.45      2.79 o
  -2   6   7      290.85      273.72      4.99 o
  -1   6   7      128.84      130.29      2.81 o
   0   6   7        1.68        3.23      0.65 o
   1   6   7      280.88      248.85      4.86 o
   2   6   7      381.93      364.84      9.72 o
   3   6   7        8.77       10.26      2.06 o
   4   6   7       17.18       18.96      2.88 o
  -5   7   7        0.96        2.08      1.02 o
  -4   7   7       21.70       18.61      1.69 o
  -3   7   7      102.75       90.66      3.66 o
  -2   7   7      207.65      189.98      3.89 o
  -1   7   7       27.42       23.38      1.53 o
   0   7   7      264.65      274.07      5.94 o
   1   7   7       13.21       15.86      0.85 o
   2   7   7        9.35        8.24      1.33 o
   3   7   7       42.86       43.89      3.80 o
   4   7   7       21.99       22.16      3.17 o
  -5   8   7        0.41        0.18      0.98 o
  -4   8   7        0.13       -0.46      0.58 o
  -3   8   7       46.53       48.54      2.30 o
  -2   8   7       17.03       23.90      1.41 o
  -1   8   7       41.93       43.50      1.52 o
   0   8   7       17.52       19.40      1.14 o
   1   8   7       23.56       28.24      1.00 o
   2   8   7        1.11        2.82      1.36 o
   3   8   7       41.34       46.91      4.09 o
   4   8   7        2.07        1.97      1.63 o
  -5   9   7       25.31       24.04      2.37 o
  -4   9   7      146.00      141.48      3.69 o
  -3   9   7       20.53       24.85      1.81 o
  -2   9   7      414.68      397.65      8.91 o
  -1   9   7      327.75      348.20      5.85 o
   0   9   7       19.80       26.15      1.58 o
   1   9   7        2.11        1.28      0.28 o
   2   9   7       65.09       67.59      3.36 o
   3   9   7        9.21        5.82      2.02 o
  -5  10   7       22.07       26.27      2.53 o
  -4  10   7        7.24        8.40      1.17 o
  -3  10   7        0.95        2.17      0.80 o
  -2  10   7        0.88        1.02      0.62 o
  -1  10   7       38.10       46.75      1.69 o
   0  10   7      468.15      463.29      8.03 o
   1  10   7        8.41        5.72      0.46 o
   2  10   7      211.31      213.85      9.03 o
   3  10   7       25.61       26.69      3.71 o
  -4  11   7        3.38        7.00      1.08 o
  -3  11   7       32.43       36.48      2.93 o
  -2  11   7      310.02      303.02      7.00 o
  -1  11   7      478.50      458.11      8.31 o
   0  11   7      389.51      396.78      7.15 o
   1  11   7      131.39      132.68      2.88 o
   2  11   7        0.80        0.17      0.82 o
   3  11   7       13.68       10.79      2.65 o
  -4  12   7       68.09       69.83      3.39 o
  -3  12   7       40.25       38.28      3.95 o
  -2  12   7       30.38       26.12      1.81 o
  -1  12   7       16.48       17.64      1.81 o
   0  12   7       25.60       22.95      1.37 o
   1  12   7       63.21       58.21      2.04 o
   2  12   7      110.14      118.65      4.97 o
   3  12   7       16.16       17.87      3.38 o
  -4  13   7        3.54        1.94      1.13 o
  -3  13   7        6.59        4.11      0.98 o
  -2  13   7      140.08      137.90      3.82 o
  -1  13   7      352.15      356.76      6.98 o
   0  13   7        4.94        4.91      0.92 o
   1  13   7       41.26       41.10      2.58 o
   2  13   7       10.02       13.90      2.05 o
   3  13   7       31.41       47.02      5.42 o
  -4  14   7        0.44       -0.30      1.00 o
  -3  14   7        3.78        3.60      1.26 o
  -2  14   7       43.45       44.24      2.42 o
  -1  14   7       46.09       54.39      2.29 o
   0  14   7       71.81       78.51      2.95 o
   1  14   7       15.48       17.38      1.24 o
   2  14   7       10.29       10.47      1.96 o
  -4  15   7        1.18        3.06      1.29 o
  -3  15   7      139.44      148.02      4.36 o
  -2  15   7        8.78       10.97      1.35 o
  -1  15   7       18.69       23.61      2.13 o
   0  15   7       39.79       38.57      2.58 o
   1  15   7        1.30        2.04      0.65 o
   2  15   7       10.13       10.03      1.88 o
  -3  16   7       34.08       38.84      2.84 o
  -2  16   7       28.60       27.25      2.99 o
  -1  16   7       18.76       23.64      2.05 o
   0  16   7       59.84       56.68      2.67 o
   1  16   7       71.12       72.66      3.36 o
   2  16   7       66.81       68.96      4.11 o
  -3  17   7       94.07      102.94      4.25 o
  -2  17   7       43.51       46.90      3.16 o
  -1  17   7       89.19       94.06      3.72 o
   0  17   7      112.45      112.10      3.88 o
   1  17   7       18.93       18.67      2.10 o
  -2  18   7       11.29       13.66      2.78 o
  -1  18   7        6.00        5.92      1.32 o
   0  18   7       51.04       55.95      2.99 o
   1  18   7       41.88       43.89      2.28 o
  -2  19   7        3.32        2.64      1.23 o
  -1  19   7       25.71       28.81      2.42 o
   0  19   7      117.86      128.77      5.06 o
  -5   0   8        0.07        0.00      1.32 o
  -4   0   8      145.56      155.10      6.13 o
  -3   0   8       39.78       41.61      3.22 o
  -2   0   8      310.94      287.72      9.19 o
  -1   0   8       71.82       72.59      2.21 o
   0   0   8        5.64        3.87      0.68 o
   1   0   8       23.95       23.18      1.75 o
   2   0   8       12.68       16.04      1.37 o
   3   0   8      167.53      168.70      6.24 o
  -5   1   8      335.01      332.84      7.48 o
  -4   1   8      788.50      816.66     14.25 o
  -3   1   8       38.51       38.88      2.14 o
  -2   1   8       45.26       39.14      1.74 o
  -1   1   8      525.43      592.91      8.14 o
   0   1   8       48.64       57.66      1.58 o
   1   1   8      357.64      344.22      6.59 o
   2   1   8      300.90      293.47      4.54 o
   3   1   8       34.32       35.27      2.58 o
  -5   2   8       43.70       47.92      3.06 o
  -4   2   8       72.66       76.40      2.94 o
  -3   2   8        7.63        6.67      1.03 o
  -2   2   8        1.84        2.05      0.58 o
  -1   2   8      159.11      166.51      3.05 o
   0   2   8      336.21      339.33      4.96 o
   1   2   8      144.29      141.83      2.26 o
   2   2   8       96.83       93.40      2.06 o
   3   2   8      219.08      212.52      8.33 o
   4   2   8       71.56       69.77      3.82 o
  -5   3   8       33.63       31.92      2.64 o
  -4   3   8       23.88       23.62      1.89 o
  -3   3   8        5.05        2.79      0.84 o
  -2   3   8       93.03       90.29      2.47 o
  -1   3   8       27.66       23.01      1.13 o
   0   3   8       87.62       98.45      2.02 o
   1   3   8       14.64       12.68      0.69 o
   2   3   8       17.64       16.00      1.58 o
   3   3   8        2.62        1.86      1.22 o
   4   3   8       52.19       49.32      3.53 o
  -5   4   8       40.80       43.01      3.55 o
  -4   4   8        0.59        1.51      0.87 o
  -3   4   8      116.39      114.33      3.06 o
  -2   4   8       41.48       43.95      1.70 o
  -1   4   8        7.81        5.93      0.64 o
   0   4   8      230.58      230.43      3.68 o
   1   4   8       39.04       36.15      1.14 o
   2   4   8      224.14      222.91      6.39 o
   3   4   8       59.44       65.27      4.22 o
   4   4   8       32.03       37.26      3.28 o
  -5   5   8       26.24       29.87      2.38 o
  -4   5   8       30.56       29.02      2.97 o
  -3   5   8     1295.64     1280.13     24.05 o
  -2   5   8      476.39      472.33      7.72 o
  -1   5   8       82.52       75.79      2.08 o
   0   5   8      287.09      256.93      4.06 o
   1   5   8       14.12       11.09      0.63 o
   2   5   8       26.58       28.93      2.24 o
   3   5   8      198.44      209.85      9.01 o
  -5   6   8       52.14       50.92      3.38 o
  -4   6   8      104.08      105.03      3.51 o
  -3   6   8       65.43       62.94      2.30 o
  -2   6   8      261.84      264.09      4.99 o
  -1   6   8       46.80       42.10      2.03 o
   0   6   8       40.04       36.35      1.35 o
   1   6   8       67.62       63.28      1.36 o
   2   6   8       61.71       54.05      2.81 o
   3   6   8       32.11       29.08      3.42 o
  -5   7   8        5.00        2.55      1.22 o
  -4   7   8      204.22      204.35      5.24 o
  -3   7   8      122.19      108.22      3.41 o
  -2   7   8      199.64      202.11      4.18 o
  -1   7   8       49.78       43.00      1.60 o
   0   7   8      120.70      112.81      2.81 o
   1   7   8      653.70      643.88      9.61 o
   2   7   8       91.41       91.15      4.07 o
   3   7   8        2.00        2.86      1.51 o
  -5   8   8        4.37        5.57      2.73 o
  -4   8   8        3.63        6.22      1.06 o
  -3   8   8      199.19      217.29      5.33 o
  -2   8   8       39.60       42.04      1.91 o
  -1   8   8        0.04        0.43      0.48 o
   0   8   8        0.36        0.67      0.45 o
   1   8   8      716.92      696.40      9.72 o
   2   8   8      330.46      330.61     20.48 o
   3   8   8        3.85        2.54      1.52 o
  -5   9   8       51.34       62.00      3.85 o
  -4   9   8       42.70       51.95      2.57 o
  -3   9   8       77.45       82.56      2.97 o
  -2   9   8      392.91      374.86      7.60 o
  -1   9   8      111.41      111.07      2.72 o
   0   9   8      265.05      257.28      5.07 o
   1   9   8       26.40       26.02      1.11 o
   2   9   8        1.53        3.87      1.15 o
   3   9   8        3.32        2.49      1.66 o
  -4  10   8      117.23      117.43      3.75 o
  -3  10   8      116.47      105.86      3.86 o
  -2  10   8      159.90      157.48      4.08 o
  -1  10   8      178.84      181.07      4.22 o
   0  10   8        2.88        2.06      0.61 o
   1  10   8       62.47       57.54      1.48 o
   2  10   8        0.31        0.11      0.95 o
   3  10   8        6.03       10.74      2.55 o
  -4  11   8       62.27       63.95      2.71 o
  -3  11   8        1.02        1.26      0.78 o
  -2  11   8       70.62       67.80      2.57 o
  -1  11   8       98.49       89.60      2.78 o
   0  11   8      275.15      270.14      5.44 o
   1  11   8        1.86        1.60      0.50 o
   2  11   8       35.45       41.68      3.31 o
   3  11   8        4.72        7.63      2.35 o
  -4  12   8        4.54        7.69      1.22 o
  -3  12   8       89.52       88.78      3.20 o
  -2  12   8        2.01        3.26      0.90 o
  -1  12   8      148.92      143.25      3.73 o
   0  12   8      225.98      208.85      5.60 o
   1  12   8        6.46        8.37      0.80 o
   2  12   8        4.03        7.07      1.61 o
   3  12   8       33.55       30.65      4.45 o
  -4  13   8       47.06       54.65      5.28 o
  -3  13   8        1.85        0.86      0.80 o
  -2  13   8      178.49      175.92      4.53 o
  -1  13   8      153.45      150.78      3.93 o
   0  13   8      120.23      124.05      3.88 o
   1  13   8        0.48        0.18      0.63 o
   2  13   8        4.99        5.36      1.47 o
  -4  14   8       11.00       12.66      1.91 o
  -3  14   8       61.53       66.74      3.69 o
  -2  14   8        1.82        2.15      0.84 o
  -1  14   8       10.62       10.38      1.49 o
   0  14   8      212.32      205.50      6.68 o
   1  14   8       42.47       47.67      3.00 o
   2  14   8        0.37       -0.16      1.67 o
  -3  15   8        1.79        4.68      1.18 o
  -2  15   8       62.68       64.03      3.48 o
  -1  15   8      245.82      254.90      6.89 o
   0  15   8       65.67       70.38      2.93 o
   1  15   8        0.01        0.55      0.51 o
   2  15   8       97.59      122.48      5.67 o
  -3  16   8      105.74      105.06      5.30 o
  -2  16   8      293.40      296.22      8.24 o
  -1  16   8      103.99      102.68      6.28 o
   0  16   8       40.07       38.69      2.54 o
   1  16   8        6.06        8.27      0.94 o
  -2  17   8       12.11       12.34      1.83 o
  -1  17   8       57.40       59.14      3.23 o
   0  17   8      184.10      194.66      5.57 o
   1  17   8       48.11       51.94      4.35 o
  -2  18   8       31.24       36.46      2.91 o
  -1  18   8        0.36        0.79      1.37 o
   0  18   8       53.99       60.59      3.12 o
  -5   1   9       25.61       25.49      2.17 o
  -4   1   9       18.91       17.22      1.70 o
  -3   1   9        4.27        4.76      1.11 o
  -2   1   9      758.30      742.31     12.67 o
  -1   1   9      774.02      778.16      9.70 o
   0   1   9        6.83        6.14      0.58 o
   1   1   9      319.65      310.27      5.19 o
   2   1   9        0.00       -0.66      1.19 o
   3   1   9       75.26       79.06      4.06 o
  -5   2   9        0.15        0.32      0.92 o
  -4   2   9        1.58        1.78      0.95 o
  -3   2   9      169.13      169.45      4.44 o
  -2   2   9      278.08      271.86      6.83 o
  -1   2   9       25.45       25.13      1.24 o
   0   2   9       28.33       27.91      1.16 o
   1   2   9      201.84      202.36      3.60 o
   2   2   9        1.82        1.92      0.70 o
   3   2   9        9.99       10.89      1.91 o
  -5   3   9      178.89      181.83      5.22 o
  -4   3   9      142.54      140.69      4.25 o
  -3   3   9     1215.10     1208.21     24.78 o
  -2   3   9       30.29       21.02      1.40 o
  -1   3   9      183.65      158.82      3.07 o
   0   3   9      148.98      151.83      2.81 o
   1   3   9      207.53      196.39      3.78 o
   2   3   9      596.39      606.72     10.74 o
   3   3   9       96.24      105.54      5.46 o
  -5   4   9      147.38      144.68      4.60 o
  -4   4   9       41.90       38.07      2.44 o
  -3   4   9       14.40       13.76      1.31 o
  -2   4   9       13.56       13.71      1.31 o
  -1   4   9        9.41       11.03      0.95 o
   0   4   9       41.22       39.85      1.32 o
   1   4   9        1.57        1.04      0.38 o
   2   4   9       69.79       68.42      4.50 o
   3   4   9       70.34       71.43      4.61 o
  -5   5   9       32.18       33.61      2.57 o
  -4   5   9       85.08       76.58      4.05 o
  -3   5   9      158.74      143.58      3.67 o
  -2   5   9        7.13        8.07      1.11 o
  -1   5   9      436.80      431.55      7.07 o
   0   5   9       80.59       79.64      1.88 o
   1   5   9       34.67       32.64      1.28 o
   2   5   9        1.02       -0.65      1.08 o
   3   5   9       34.57       31.25      3.52 o
  -5   6   9       28.94       32.98      2.49 o
  -4   6   9      215.69      232.93      5.81 o
  -3   6   9      251.67      246.21      8.86 o
  -2   6   9       37.84       33.26      2.25 o
  -1   6   9      356.33      385.48      6.49 o
   0   6   9       26.42       22.19      1.22 o
   1   6   9       64.45       70.20      1.85 o
   2   6   9       72.30       69.74      4.86 o
   3   6   9        0.16        1.10      1.37 o
  -5   7   9       23.30       28.22      2.66 o
  -4   7   9        0.66        0.21      1.06 o
  -3   7   9        4.46        4.61      1.56 o
  -2   7   9        1.45        1.42      0.75 o
  -1   7   9        1.70        2.09      0.69 o
   0   7   9       42.37       37.08      1.68 o
   1   7   9       99.30       91.83      2.17 o
   2   7   9       61.86       55.27      4.49 o
   3   7   9       10.47       13.65      2.61 o
  -4   8   9       13.44       12.79      1.41 o
  -3   8   9        9.84        6.28      1.12 o
  -2   8   9        0.76        0.49      0.84 o
  -1   8   9       97.29       92.46      2.84 o
   0   8   9       73.60       66.39      2.15 o
   1   8   9       37.99       36.49      1.59 o
   2   8   9        0.07       -0.29      1.28 o
   3   8   9       41.07       50.90      4.53 o
  -4   9   9        2.57        2.21      0.88 o
  -3   9   9        8.40        8.06      1.25 o
  -2   9   9      233.58      211.29      5.03 o
  -1   9   9      660.58      614.02     10.71 o
   0   9   9      107.00      109.89      3.46 o
   1   9   9      122.03      121.23      3.20 o
   2   9   9        7.14        9.62      2.38 o
   3   9   9       23.07       23.16      3.56 o
  -4  10   9        7.94       11.80      1.40 o
  -3  10   9        8.92       10.33      1.35 o
  -2  10   9      146.89      163.89      4.33 o
  -1  10   9       21.91       20.86      1.53 o
   0  10   9        5.95        5.67      0.97 o
   1  10   9       24.12       20.89      3.38 o
   2  10   9       12.22       18.52      3.24 o
  -4  11   9       11.78        9.79      1.31 o
  -3  11   9      228.78      219.97      5.51 o
  -2  11   9       16.77       19.77      1.65 o
  -1  11   9       71.76       79.64      2.69 o
   0  11   9       48.42       42.85      3.47 o
   1  11   9       26.03       25.35      3.31 o
   2  11   9        0.25       -0.73      1.37 o
  -4  12   9       12.95       15.25      1.57 o
  -3  12   9        0.79        1.39      0.88 o
  -2  12   9      165.80      173.63      4.58 o
  -1  12   9       21.61       22.90      1.97 o
   0  12   9       88.55       86.86      3.18 o
   1  12   9      103.45      111.74      7.11 o
   2  12   9       49.62       55.43      5.98 o
  -3  13   9        2.75        3.77      1.04 o
  -2  13   9      154.66      152.27      4.33 o
  -1  13   9       45.41       48.06      2.73 o
   0  13   9        8.77        7.56      1.20 o
   1  13   9       76.59       77.15      4.25 o
   2  13   9       67.35       69.24      5.91 o
  -3  14   9        0.01        0.12      0.82 o
  -2  14   9       11.25       10.09      2.15 o
  -1  14   9        0.19       -0.14      0.81 o
   0  14   9        7.49       10.57      1.68 o
   1  14   9       12.42       15.15      2.29 o
  -3  15   9       25.61       28.99      3.13 o
  -2  15   9       20.09       18.50      2.79 o
  -1  15   9        2.79        2.56      1.12 o
   0  15   9       17.35       15.18      1.63 o
   1  15   9        1.67        1.24      2.13 o
  -2  16   9        0.25        0.18      0.97 o
  -1  16   9      131.17      150.03      5.01 o
   0  16   9       39.45       40.80      2.80 o
   1  16   9       13.39       15.47      2.45 o
  -2  17   9       18.15       18.10      2.09 o
  -1  17   9        2.66        2.71      1.13 o
   0  17   9       35.98       38.10      3.76 o
  -5   0  10        0.12       -1.27      1.27 o
  -4   0  10       22.78       24.22      2.95 o
  -3   0  10      152.63      154.71      6.14 o
  -2   0  10      124.08      122.04      5.14 o
  -1   0  10        1.13        1.01      0.63 o
   0   0  10      464.71      452.27     14.83 o
   1   0  10      135.60      143.55      6.77 o
   2   0  10       20.32       22.20      2.50 o
  -5   1  10        2.68        1.45      1.01 o
  -4   1  10      139.53      132.51      4.22 o
  -3   1  10       26.65       27.48      1.98 o
  -2   1  10      938.41      886.17     21.15 o
  -1   1  10      281.52      260.66      4.16 o
   0   1  10      220.54      212.03      4.11 o
   1   1  10      144.66      149.59      3.52 o
   2   1  10      142.04      148.31      4.52 o
   3   1  10       38.76       39.48      2.83 o
  -5   2  10        1.31        1.34      1.06 o
  -4   2  10       15.08       20.66      1.91 o
  -3   2  10       25.02       23.02      1.86 o
  -2   2  10      210.10      201.49      4.39 o
  -1   2  10      236.48      234.14      4.56 o
   0   2  10      298.60      291.54      5.78 o
   1   2  10      144.06      156.10      5.15 o
   2   2  10        0.08        1.93      0.84 o
   3   2  10        2.46        1.20      1.23 o
  -5   3  10       26.08       21.92      2.14 o
  -4   3  10       16.90       17.11      1.80 o
  -3   3  10       21.35       20.65      1.85 o
  -2   3  10        0.41        1.61      0.69 o
  -1   3  10       52.16       53.95      2.84 o
   0   3  10        2.30        2.82      0.73 o
   1   3  10       18.03       15.32      1.35 o
   2   3  10       37.40       37.50      4.02 o
   3   3  10      110.91      120.84      6.07 o
  -5   4  10        1.08        1.42      1.02 o
  -4   4  10       12.38       12.89      1.58 o
  -3   4  10       74.61       73.25      2.61 o
  -2   4  10        7.63       10.78      1.25 o
  -1   4  10      109.82      105.07      3.24 o
   0   4  10       20.24       18.92      1.36 o
   1   4  10      160.12      152.77      4.08 o
   2   4  10       46.41       51.03      4.04 o
   3   4  10        0.95        1.19      1.26 o
  -5   5  10       27.30       28.80      2.67 o
  -4   5  10       95.71       96.56      3.58 o
  -3   5  10      164.58      155.35      3.97 o
  -2   5  10        6.04        7.33      1.22 o
  -1   5  10      164.28      162.65      4.06 o
   0   5  10     1114.10     1081.62     17.89 o
   1   5  10        5.08        4.77      1.04 o
   2   5  10       46.09       44.31      4.37 o
   3   5  10       20.16       19.80      3.03 o
  -4   6  10       34.69       32.02      2.32 o
  -3   6  10       26.28       21.72      1.94 o
  -2   6  10        9.75        7.83      1.17 o
  -1   6  10      121.21      129.56      3.61 o
   0   6  10       93.90      103.94      4.84 o
   1   6  10       37.91       36.47      1.80 o
   2   6  10      201.01      200.45      9.40 o
   3   6  10        0.19       -0.15      1.34 o
  -4   7  10       62.15       69.90      3.18 o
  -3   7  10        6.94        8.70      1.14 o
  -2   7  10      532.06      508.14      9.58 o
  -1   7  10        0.32        0.81      0.65 o
   0   7  10      222.88      207.37      8.30 o
   1   7  10        1.86        2.18      0.61 o
   2   7  10        2.91        2.74      1.62 o
  -4   8  10      224.88      223.45      5.87 o
  -3   8  10        0.61       -0.68      0.68 o
  -2   8  10       46.34       46.48      2.44 o
  -1   8  10       54.69       53.49      2.22 o
   0   8  10       29.48       25.90      1.89 o
   1   8  10        0.27        1.42      0.54 o
   2   8  10       76.05       65.14      5.13 o
  -4   9  10       15.25       17.71      1.69 o
  -3   9  10       51.12       54.16      2.90 o
  -2   9  10       62.76       64.80      4.62 o
  -1   9  10       72.77       66.36      2.53 o
   0   9  10       26.12       27.52      3.97 o
   1   9  10       94.53      102.01      3.48 o
   2   9  10       16.49       14.83      3.08 o
  -4  10  10       68.90       66.64      3.76 o
  -3  10  10        9.51       10.12      1.37 o
  -2  10  10        6.69        7.92      1.23 o
  -1  10  10        6.75        7.66      1.24 o
   0  10  10        6.34        8.17      1.18 o
   1  10  10       13.17       11.87      4.52 o
   2  10  10        1.26        0.44      1.63 o
  -4  11  10       13.40       14.79      1.58 o
  -3  11  10        1.38        3.47      1.42 o
  -2  11  10       72.57       73.30      3.29 o
  -1  11  10        1.06        1.40      0.90 o
   0  11  10        6.61        6.20      1.15 o
   1  11  10       85.63       90.76      9.06 o
   2  11  10        5.80        6.68      2.48 o
  -3  12  10      100.03       97.37      4.63 o
  -2  12  10       99.27      100.11      4.06 o
  -1  12  10       19.64       19.90      1.96 o
   0  12  10       19.01       15.01      1.54 o
   1  12  10       56.63       62.47      3.90 o
  -3  13  10        5.64        6.40      1.51 o
  -2  13  10        3.00        4.52      1.29 o
  -1  13  10      125.24      120.93      4.29 o
   0  13  10       12.68       10.27      1.35 o
   1  13  10       55.12       53.60      4.71 o
  -3  14  10       44.27       41.69      3.91 o
  -2  14  10       28.10       25.71      2.59 o
  -1  14  10       32.06       37.92      2.72 o
   0  14  10        1.49        1.13      0.96 o
   1  14  10       10.03       13.77      2.28 o
  -2  15  10       75.35       82.70      3.85 o
  -1  15  10        1.32        2.38      1.08 o
   0  15  10       13.43       15.92      2.84 o
  -1  16  10       18.43       22.18      2.25 o
  -4   1  11        1.23        1.32      1.01 o
  -3   1  11      124.66      124.16      3.95 o
  -2   1  11      421.30      430.66      8.53 o
  -1   1  11       29.79       36.06      2.96 o
   0   1  11        3.26        3.71      0.85 o
   1   1  11       62.79       63.54      3.06 o
   2   1  11       73.48       71.29      2.94 o
  -4   2  11       26.77       25.54      2.33 o
  -3   2  11      110.11      104.32      3.62 o
  -2   2  11        2.90        2.52      0.77 o
  -1   2  11       40.62       38.48      1.93 o
   0   2  11       60.62       68.11      2.81 o
   1   2  11       34.87       39.41      2.50 o
   2   2  11        2.05        4.29      0.88 o
  -4   3  11        4.46        4.64      1.21 o
  -3   3  11        5.21        4.75      1.13 o
  -2   3  11        8.78        6.00      0.99 o
  -1   3  11      657.70      610.35     10.91 o
   0   3  11      101.82       98.42      3.44 o
   1   3  11      151.20      142.24      5.51 o
   2   3  11        2.35        2.30      1.51 o
  -4   4  11        1.51        1.51      1.02 o
  -3   4  11       96.02      100.15      3.56 o
  -2   4  11       18.59       22.34      1.84 o
  -1   4  11        7.45        6.55      1.29 o
   0   4  11        6.86        8.92      1.63 o
   1   4  11      109.52      103.63      3.89 o
   2   4  11       53.15       56.38      4.45 o
  -4   5  11        5.51        4.73      1.21 o
  -3   5  11      119.28      121.09      3.56 o
  -2   5  11        4.06        1.80      0.87 o
  -1   5  11      158.51      151.86      4.04 o
   0   5  11        1.33       -0.23      0.90 o
   1   5  11        0.01        0.04      0.67 o
   2   5  11        2.49       -0.01      1.34 o
  -4   6  11       19.00       20.29      2.40 o
  -3   6  11       26.81       24.75      1.81 o
  -2   6  11      142.05      136.97      4.60 o
  -1   6  11        8.13       10.73      1.27 o
   0   6  11       14.73       18.82      2.84 o
   1   6  11        0.25        0.05      0.59 o
   2   6  11       58.65       73.93      5.34 o
  -4   7  11       47.15       44.87      2.87 o
  -3   7  11      119.37      116.45      3.49 o
  -2   7  11        3.61        1.10      0.84 o
  -1   7  11       69.39       68.25      3.03 o
   0   7  11        5.31        4.75      1.01 o
   1   7  11       18.25       15.97      1.73 o
   2   7  11        2.64        0.56      1.56 o
  -4   8  11       31.43       31.33      2.43 o
  -3   8  11       30.30       34.06      2.17 o
  -2   8  11       53.94       54.34      2.62 o
  -1   8  11       58.27       73.30      3.19 o
   0   8  11       44.95       39.52      3.38 o
   1   8  11        0.24       -0.47      0.47 o
   2   8  11       19.95       18.09      3.40 o
  -4   9  11        8.20       11.36      1.49 o
  -3   9  11       53.74       49.54      2.87 o
  -2   9  11       95.29       83.90      5.03 o
  -1   9  11        4.43        3.10      1.06 o
   0   9  11      134.85      137.79      4.27 o
   1   9  11       41.78       44.63      5.24 o
  -3  10  11        0.54        1.44      0.95 o
  -2  10  11        8.15       10.45      1.61 o
  -1  10  11       94.56       99.86     11.95 o
   0  10  11       10.87       13.04      1.48 o
   1  10  11       10.28       11.36      2.97 o
  -3  11  11       51.13       57.52      3.66 o
  -2  11  11      118.78      117.05      4.45 o
  -1  11  11      156.70      149.77      4.90 o
   0  11  11       16.58       16.46      1.60 o
   1  11  11        5.87        8.53      2.83 o
  -3  12  11       17.82       26.94      2.70 o
  -2  12  11       41.85       46.49      3.20 o
  -1  12  11        0.88        0.54      0.92 o
   0  12  11        1.31        0.75      0.78 o
   1  12  11       21.40       27.57      4.61 o
  -2  13  11        0.98        0.64      1.07 o
  -1  13  11        5.29        5.06      1.71 o
   0  13  11        6.29        8.38      2.08 o
  -2  14  11       21.90       33.64      2.82 o
  -1  14  11        0.76       -0.29      0.87 o
   0  14  11       34.03       36.26      3.09 o
  -4   0  12       60.15       59.90      4.71 o
  -3   0  12       15.58       13.13      2.30 o
  -2   0  12      127.45      121.51      5.45 o
  -1   0  12       25.59       25.05      2.62 o
   0   0  12       27.44       30.65      3.49 o
   1   0  12       10.75       13.23      3.26 o
   2   0  12       32.82       30.83      3.08 o
  -4   1  12        9.40       12.48      1.72 o
  -3   1  12        0.06       -0.10      0.83 o
  -2   1  12        5.53        3.96      1.03 o
  -1   1  12       66.74       60.10      2.25 o
   0   1  12       62.56       64.11      3.65 o
   1   1  12        0.84        2.76      0.86 o
   2   1  12        0.01        0.94      0.64 o
  -4   2  12       14.43       18.13      1.99 o
  -3   2  12        5.31        9.31      1.44 o
  -2   2  12       21.63       17.61      1.71 o
  -1   2  12        5.91        4.02      0.87 o
   0   2  12       44.21       44.01      3.03 o
   1   2  12       84.27       88.10      3.75 o
   2   2  12        0.08        0.37      1.27 o
  -4   3  12        5.26        6.16      1.42 o
  -3   3  12        7.50        8.08      1.41 o
  -2   3  12      208.50      203.18      4.70 o
  -1   3  12       61.55       56.45      2.72 o
   0   3  12      111.97      103.19      4.44 o
   1   3  12        1.90        1.98      1.00 o
   2   3  12       16.32       12.91      2.44 o
  -4   4  12       16.08       13.88      1.76 o
  -3   4  12        0.64        1.85      1.01 o
  -2   4  12       10.80        9.45      1.19 o
  -1   4  12      210.10      220.66      6.17 o
   0   4  12        0.49        0.81      0.98 o
   1   4  12        2.33        2.91      1.05 o
  -4   5  12        4.61        6.01      1.38 o
  -3   5  12       29.87       29.50      2.05 o
  -2   5  12        6.46        6.53      1.06 o
  -1   5  12      148.71      145.49      4.78 o
   0   5  12        5.40        9.03      1.58 o
   1   5  12       27.61       28.14      2.04 o
  -4   6  12        1.86        0.21      0.99 o
  -3   6  12        0.20        1.46      0.85 o
  -2   6  12       75.16       79.80      3.63 o
  -1   6  12       15.51       11.94      1.62 o
   0   6  12        0.29        0.13      1.19 o
   1   6  12       33.51       35.79      2.15 o
  -3   7  12       12.31        8.36      1.25 o
  -2   7  12       10.75       12.77      1.74 o
  -1   7  12       93.20       95.16      3.77 o
   0   7  12      169.01      159.04      5.67 o
   1   7  12      131.27      135.18      4.35 o
  -3   8  12       78.30       77.73      3.58 o
  -2   8  12       16.40       19.42      2.17 o
  -1   8  12        3.39        1.80      0.98 o
   0   8  12       33.63       28.09      2.47 o
   1   8  12       16.01       20.74      3.68 o
  -3   9  12       15.97       18.52      2.02 o
  -2   9  12       17.24       15.58      1.96 o
  -1   9  12        8.78       12.70      1.65 o
   0   9  12        1.41        2.63      1.10 o
   1   9  12        1.33        3.37      2.03 o
  -3  10  12        3.04        6.43      1.56 o
  -2  10  12       12.52       11.75      1.77 o
  -1  10  12       29.11       33.51      2.54 o
   0  10  12        1.23        3.10      1.16 o
  -2  11  12        1.63        1.60      1.12 o
  -1  11  12        0.10       -0.22      0.86 o
   0  11  12       46.80       54.01      5.12 o
  -2  12  12        1.36        1.80      1.12 o
  -1  12  12       21.60       26.06      2.41 o
  -3   1  13        0.78        0.79      0.94 o
  -2   1  13        2.77        1.55      0.98 o
  -1   1  13        8.71        5.25      1.52 o
   0   1  13        0.00        0.35      0.79 o
   1   1  13       24.09       25.77      1.98 o
  -3   2  13       45.35       51.67      3.09 o
  -2   2  13       87.91       89.61      3.95 o
  -1   2  13       28.88       23.78      2.17 o
   0   2  13        0.03        0.99      0.86 o
   1   2  13        0.98        0.39      0.79 o
  -3   3  13       32.41       35.11      2.60 o
  -2   3  13        0.01       -0.89      0.89 o
  -1   3  13        0.06        0.34      0.89 o
   0   3  13       30.35       37.72      4.04 o
   1   3  13        0.35        0.68      0.98 o
  -3   4  13       47.82       46.15      2.97 o
  -2   4  13       11.60       14.33      1.66 o
  -1   4  13        0.00       -0.16      0.87 o
   0   4  13       48.86       53.61      4.15 o
   1   4  13        0.20        0.37      0.90 o
  -3   5  13       27.07       30.22      2.81 o
  -2   5  13        2.65        3.41      1.09 o
  -1   5  13        3.98        7.75      2.23 o
   0   5  13        9.90        9.19      2.70 o
  -3   6  13       47.67       51.34      3.29 o
  -2   6  13        3.61        3.65      1.17 o
  -1   6  13       12.04       11.74      1.69 o
   0   6  13       11.54       10.76      1.74 o
  -3   7  13        0.42        2.20      1.13 o
  -2   7  13        1.73        1.50      1.10 o
  -1   7  13        2.38        2.55      1.11 o
   0   7  13       23.17       22.92      2.37 o
  -2   8  13        1.51        1.53      1.12 o
  -1   8  13        4.82        4.43      1.25 o
   0   8  13       85.52       87.36      4.32 o
  -2   9  13        1.86        1.30      1.03 o
  -1   9  13        0.56        1.41      1.02 o
  -2   0  14       24.83       24.37      4.23 o
  -1   0  14       10.87       11.70      2.96 o
   0   0  14        0.36       -0.93      1.35 o
  -2   1  14       24.74       36.24      5.56 o
  -1   1  14      100.06      122.99      5.56 o
   0   1  14        1.20        1.74      1.86 o
  -2   2  14        4.78        3.57      1.82 o
  -1   2  14       18.26       22.50      3.64 o
   0   2  14       28.73       30.59      2.41 o
  -2   3  14       38.94       45.26      4.00 o
  -1   3  14       12.04       17.39      2.03 o
  -2   4  14        1.94        2.67      1.48 o
  -1   4  14        0.88       -0.34      0.89 o
  -2   5  14       50.95       63.58      3.99 o
  -1   5  14        8.22        6.21      1.45 o
 
